# Supplementary material for: A Novel Model Based on Genomic Instability-Associated Long Non-Coding RNAs for Predicting Prognosis and Response to Immunotherapy in Patients With Lung Adenocarcinoma
Source: Front Genet. 2021 Oct 29;12:720013. doi: 10.3389/fgene.2021.720013 (PMC8585772; doi:10.3389/fgene.2021.720013)
Supplement: Supplementary file 1 [file DataSheet4.XLSX]

## Sheet: testRisk
Table S4. Risk score and risk grouping of the testing cohort
id	futime	fustat	LINC02159	AC025154.2	LINC01671	FAM83A-AS1	AC125603.1	AC021218.1	AF131215.5	RHOXF1-AS1	LINC01116	riskScore	risk
TCGA-S2-AA1A	1.40548	0	0	17.7342	3.60457	0	0	0.46938	2.9774	0.441311	0.267044	0.255898	low
TCGA-50-6592	2.12877	1	0.00843192	0.0248886	0.242773	0.770697	0	0.308949	0.939465	0.12561	9.45861	5.74327	high
TCGA-55-8507	1.14521	0	0.505659	0.308246	2.89166	4.47397	4.88389	0	2.5549	1.19747	3.4802	0.653418	low
TCGA-49-AARO	10.2986	0	0.067785	0.28345	0.103498	4.57859	2.58139	0.465688	1.40763	2.39826	0.279662	0.834781	low
TCGA-38-4631	0.969863	1	0.0146733	0.0216556	1.82432	0	0	0.362903	0.597691	0	6.71014	4.69961	high
TCGA-38-4630	2.93973	1	0.562741	1.98254	0.902778	0.0939181	0	0.00415706	0.119614	0.130987	0.697696	1.49935	high
TCGA-64-5778	3.57534	0	0.594795	0.282692	5.92396	1.04315	0	0.0277036	0.398566	0.525632	0.971952	1.97527	high
TCGA-MP-A4TI	1.17534	1	0.0997269	0.0294365	0.717837	1.63387	0	0.0548105	1.92358	0.445689	5.30115	1.85804	high
TCGA-97-8176	1.28219	1	0.538218	0.0690724	0.535944	5.7306	0.148525	0.0428707	0.252316	0.31592	0.213416	1.90144	high
TCGA-55-6981	3.77808	1	0.942893	0.885549	2.13145	2.04	0	0.141333	0.492927	0.38308	0.603061	1.51597	high
TCGA-55-8299	1.28493	1	0.444943	0.0364818	1.54205	5.42819	0	0.113214	1.49059	0.659762	0.590433	1.28447	low
TCGA-95-7947	1.30685	0	0.0843593	0.466884	0.966032	0.40008	0	0.00643949	0.513751	3.75701	0.0274771	0.892708	low
TCGA-05-4415	0.249315	1	0.0268214	0.0131948	0.760544	3.46916	0	0.139222	0.0535552	0.0249724	37.2625	610.937	high
TCGA-49-4488	2.38082	1	0.159769	0.042872	0.209094	1.97883	0.0921864	0.252786	0.0696034	0.47331	0.283849	1.95176	high
TCGA-62-A470	3.27123	1	0.971519	2.23816	0.496179	1.02162	22.1082	0.0434107	0.141941	0.86042	0.0926161	0.0969227	low
TCGA-05-4432	2.08493	0	0.788975	0.339975	0.346698	0.466791	6.14073	0.00527524	0.586453	0.49866	7.36804	1.6965	high
TCGA-78-7536	0.668493	1	4.13285	3.48891	0.00721173	4.60905	8.53388	0	0.158442	0.0205224	2.39073	0.409966	low
TCGA-95-7039	3.48493	0	0.109169	0.0402796	0.357184	1.03549	0	1.6625	0.310625	0.482807	0.142233	3.07235	high
TCGA-38-7271	2.19178	1	0.0728321	0.322469	1.44883	1.10532	1.01698	0.013343	1.65786	1.5461	1.08175	0.831624	low
TCGA-05-5429	0.753425	1	0.0139423	1.56384	0.273701	0.312579	0	14.1378	0.734951	2.44046	0.308803	360.122	high
TCGA-99-AA5R	1.80274	0	0.134703	0.168217	1.15266	0.44674	2.23604	0.0379659	2.33379	3.25119	0.148499	0.369808	low
TCGA-55-6984	2.08219	1	0.167637	0.721608	0.511915	1.83098	0	7.98498	1.6569	0.0650336	0	26.3707	high
TCGA-55-7816	1.28219	1	0.421951	0.0546263	0.0678166	0.421291	0.140954	0.0271236	2.67834	0.38597	1.72639	0.665969	low
TCGA-55-A48X	1.88767	0	0.299038	2.92196	2.13224	4.83704	0.196344	0.0661191	1.91484	0.806468	0.470213	0.864825	low
TCGA-J2-8192	2.02466	0	1.09363	1.27216	1.44538	1.17065	0.58129	0.078958	0.793876	3.86229	1.03179	0.73912	low
TCGA-91-6836	1.14247	0	0.18981	0	0.111785	3.25705	0.0602363	0.0956275	0.14781	0.0265088	1.02628	2.22581	high
TCGA-44-A47A	1.27671	0	3.46308	0.429621	3.53383	0.605889	0.127421	0.505715	1.50323	0.514025	1.59552	0.831312	low
TCGA-44-6775	1.93151	0	1.11534	0.655127	3.48674	0.901434	0.176069	0.217815	1.96463	0.921535	1.00041	0.825138	low
TCGA-64-1679	6.81644	0	0.889199	0.424347	0.390231	2.99352	0	0.112179	0.242403	0.272662	2.15051	2.12817	high
TCGA-49-4514	4.65753	0	0.783276	1.17465	5.20817	4.6625	0.0801847	0.0231448	0.0756771	0.0588128	0.51025	2.34606	high
TCGA-44-2666	0.265753	1	1.28706	1.54345	15.919	1.13575	0	0.104629	2.09294	1.29282	0.137222	1.08783	low
TCGA-50-6590	3.52877	1	0.114578	0.01691	0.0899708	1.44246	2.03622	0.0629725	1.55113	0.256029	0.716537	0.846493	low
TCGA-67-6216	0.386301	0	3.00272	6.51985	0.26858	1.1549	0	0.0494698	1.20344	5.38025	0.506606	0.241626	low
TCGA-50-5936	0.70411	1	0.215529	0.431693	2.67966	2.44257	0	0.0564075	0.534867	0.100335	0.702009	1.87233	high
TCGA-75-7027	8.38082	0	0.0324247	2.46449	0.113161	3.12213	0	0.356416	1.75455	0.105663	1.30255	1.18609	low
TCGA-80-5611	7.10959	0	0.807905	0.0175346	0	0.430281	0	0.130597	0.128105	2.323	0.139313	1.14602	low
TCGA-55-A4DF	1.20548	1	0.183974	2.48654	0.202756	1.05202	0	0.00886957	0.580021	1.09085	1.04708	1.23203	low
TCGA-38-A44F	0.364384	0	0.0887456	3.43812	2.14867	1.4157	0	3.15006	2.00681	0.877919	0.332417	2.5801	high
TCGA-55-6975	0.323288	1	0.0671938	0.0247921	0.109923	6.51828	0.426479	0.230813	0.120751	0.172044	0.569037	2.53135	high
TCGA-35-4122	0.616438	0	0.408481	0.0115935	0.359822	0.718003	0.0498582	0.705171	0.254099	4.34444	3.69465	2.04206	high
TCGA-35-4123	0.49863	0	0.0405612	0	0.0530838	0.489656	0	1.24096	0.281845	0.105742	0.908945	2.98069	high
TCGA-44-A4SS	1.13699	0	7.60774	0.0316726	0.997054	2.05406	0	0.68803	1.67118	0.0799241	7.94064	1.03205	low
TCGA-NJ-A7XG	1.69041	0	1.40489	2.6355	1.11868	1.21142	0	0.147295	1.9366	2.19058	0.430029	0.492275	low
TCGA-05-4384	1.16712	0	1.0455	0.204496	1.05506	1.52064	0.239848	0.0692307	0.830007	0.30493	0.131291	1.10579	low
TCGA-64-1678	3.25753	0	2.3961	2.12178	0.0174214	0.52801	6.33668	0	0.0797396	0.074364	3.65943	0.801022	low
TCGA-50-5935	1.78904	1	0.498524	0.301846	5.26966	1.74153	16.2263	0.0702542	0.214398	10.4376	0.766085	0.0984785	low
TCGA-99-8025	2.90411	0	0.313951	0.202714	5.17877	6.30541	0.996321	0.131808	0.423141	0.152244	0.400512	2.3512	high
TCGA-55-8301	1.46301	0	1.02855	0.634569	0.463409	1.81742	0.214039	0.0386131	0.747425	4.62337	1.84532	0.821563	low
TCGA-MP-A4T6	4.90411	1	0.376259	17.9964	1.25618	0.834283	0	0.548638	1.24193	1.60862	0.640279	0.418682	low
TCGA-69-7761	0.509589	0	0.483077	1.5654	0.109951	0.59766	0.066654	7.68608	2.02561	0.25422	0.205233	16.4762	high
TCGA-50-5930	0.772603	1	0.0480861	0.0354841	3.52418	13.9734	3.96763	0	0.374459	0.246241	0.375897	2.3195	high
TCGA-50-5066	3.95068	0	0.478168	0.287249	0.679055	0.696954	0.0720875	0.0633697	0.483432	0.0947929	0.196816	1.40244	high
TCGA-93-7348	1.45479	0	1.74658	5.32499	1.06771	0.495412	0	0.126307	0.247793	2.65323	0.838361	0.750208	low
TCGA-97-7552	5.29315	0	0.0694598	0.884172	1.37493	0.254551	0.0551076	2.81544	2.57968	0.59821	0.192305	1.89085	high
TCGA-05-4427	2.16712	0	1.0016	0	0.144047	0.854174	0	0.322628	0.276913	0.0819825	0.444541	1.61266	high
TCGA-55-8094	1.48219	0	0.0201422	0.208089	7.1174	1.25052	0.127842	0	0.0965247	0.00937682	0.367395	2.54737	high
TCGA-44-A47B	0.786301	0	1.03207	9.83149	0.0558142	3.98635	0.108273	0.0546918	0.337217	0.0873565	0.166691	0.866335	low
TCGA-L4-A4E5	1.58356	0	0.29056	0	5.84659	2.25492	0.7492	0.0249521	0.250199	0.0760865	0.31941	2.11041	high
TCGA-73-4675	2.52603	1	2.25338	0.0550346	0.34859	1.24944	0	0.214707	0.114878	0.0545588	0.465014	1.33933	high
TCGA-73-4676	0.769863	1	0.0611709	0.0300932	0.306883	3.99118	0	0.635042	0.23207	2.04085	0.0265657	1.94557	high
TCGA-86-8054	3.14521	0	0.147894	0.178585	0.237543	3.03746	3.02939	0	0.177183	0.156476	1.47142	1.57717	high
TCGA-55-6712	0.468493	1	0.0574038	0.23298	0.0563447	1.48496	0	0.144602	1.20351	2.19131	4.48735	1.75909	high
TCGA-44-2656	3.91507	0	0.136086	0.0232451	0.783068	3.85667	0.211112	0.46782	1.98306	1.13853	0.304837	1.01402	low
TCGA-55-5899	2.54795	0	0.340692	0	0.286634	0	8.9584	0	0.16035	0.0453151	0.269495	0.574189	low
TCGA-78-7220	2.21096	1	0.190804	0	3.70822	8.75289	1.93766	0.0262168	0.297169	0.0888254	0.323169	2.31876	high
TCGA-95-7567	1.55616	0	0.390094	0.438238	0.609587	6.14509	0.0739083	0.186665	0.167409	0.509567	0.22757	2.12916	high
TCGA-64-1676	4.73425	0	0.147477	0.0167427	0.0742339	1.56514	0.144006	0.239006	0.0951373	0.337995	2.88213	2.8082	high
TCGA-97-8174	0.449315	1	0.344608	1.35386	0.838477	0.19252	0.400477	0.00444597	0.598929	0.438346	0.31618	1.16005	low
TCGA-55-7995	2.43562	0	1.11951	0.17577	0.506564	0.0513478	0	0.0109094	0.834694	0.426913	0.504291	1.02782	low
TCGA-55-7281	2.38904	0	0.105893	1.53441	1.19687	4.28326	0.1833	0.193997	1.16484	2.64407	3.54942	1.64091	high
TCGA-91-6835	0.216438	0	0.260966	0.328089	0.543925	0.783428	0	0.0177072	1.73693	0.998898	0.642226	0.823209	low
TCGA-49-6767	1.85479	0	0.0245095	0.0361725	0.0801909	2.24023	0	2.48083	0.0734084	0.0342298	0.159662	5.41435	high
TCGA-69-7980	1.12603	0	0.312178	3.62134	0.318675	0.926003	0.0396278	0.183013	2.71525	0.273218	0.512473	0.514529	low
TCGA-67-6215	0.476712	0	0.836481	0	3.0877	1.72924	0	0.250497	0.449677	1.04341	0.013972	1.50819	high
TCGA-95-7043	1.37808	1	22.3405	0	3.17758	3.23918	0.872286	0.0139878	0.16465	0.0142176	0.198951	0.0286497	low
TCGA-97-7547	5.38356	0	0.234375	5.28897	3.35428	1.85148	0	0.0623291	1.40395	0.0351963	0.0886521	0.907565	low
TCGA-J2-A4AD	1.50685	1	0.151479	0.0941315	0.114774	1.49868	0	0.00730298	0.936047	0.215267	0.280454	1.24956	low
TCGA-49-6744	4.61096	0	0.240894	0.681423	0.525443	0.830878	0.382238	0.0735537	0.637326	2.4765	0.666934	1.03788	low
TCGA-55-8508	1.69041	0	2.28302	5.28386	0	4.17586	0	0	0.372975	0.370376	0.473209	0.884147	low
TCGA-44-2657	3.70137	0	2.65002	3.1896	2.66005	0.377149	0.0816489	0.212107	0.940121	3.84473	0.620129	0.495612	low
TCGA-44-6145	1.63014	0	1.06703	0.0948664	0.521567	2.48312	0	0.41216	0.662274	0.574537	0.318236	1.4348	high
TCGA-55-8620	1.0274	1	0.0245067	0.0361683	0.0801816	0	0.85549	0	4.40399	0.216764	2.45851	0.362258	low
TCGA-49-AARR	13.6767	0	0.219472	2.97689	3.67929	0.342449	0.0663328	0.0287198	2.15358	0.807639	0.354023	0.667223	low
TCGA-50-5931	1.18904	1	0.817949	0.132035	1.00357	0.462857	0	0.011707	1.14836	0.107095	2.71414	1.46194	high
TCGA-O1-A52J	4.92603	1	0.325773	2.0968	7.89932	1.60743	32.4511	0.0248676	0.173462	18.1568	0	0.00555702	low
TCGA-05-4402	0.668493	1	1.3518	1.1716	2.5706	2.41733	0.230332	0.0623286	0.282599	2.27225	2.70091	1.5956	high
TCGA-69-A59K	1.61918	0	0.217944	0.0643307	0.171138	0.315722	0	1.7089	0.783315	3.95286	1.31753	1.86092	high
TCGA-95-7562	0.238356	1	1.61587	4.114	0.893077	0.510707	0	0	0.11569	0.13786	0.0838745	1.00475	low
TCGA-62-A46R	4.72603	1	0.0101793	0.0600928	3.96995	1.26396	0.129216	0.70865	0.512199	0.227462	0.371342	2.44793	high
TCGA-97-8177	1.36712	0	0.427919	2.18335	4.64026	0.242478	1.2416	0.111994	0.219713	1.43431	0.868137	1.39818	high
TCGA-49-4505	1.1726	1	0.0889967	0.153237	0.802368	1.48365	0	0.131341	0.183626	1.83216	3.63311	2.52682	high
TCGA-86-8358	1.78904	0	1.01388	0.0440101	0.097566	0.0771401	0.189267	0.0682885	2.76873	3.66488	6.21621	0.744559	low
TCGA-62-A471	3.4137	0	0.183209	0	0.921228	42.0057	0	0.0794943	0.184835	0.107734	0.678399	15.6612	high
TCGA-62-8402	4.10411	1	0.141727	4.21325	0.0132487	5.32482	0.0642528	0	0.145538	1.31014	5.38123	3.06205	high
TCGA-67-3772	1.56986	0	1.30108	8.75175	0.993283	0.330819	0.0529357	0.282672	0.229816	0.683348	0.706305	0.886675	low
TCGA-44-6146	1.99452	0	0.00869799	7.42997	1.52702	0.35573	0	9.6946	8.09103	0.462825	0.0486429	2.54118	high
TCGA-44-7662	0.59726	0	0.0528414	0.199298	0	4.16155	0.14906	0.0752939	0.372803	0.224127	1.13212	2.08786	high
TCGA-NJ-A4YG	6.19452	0	1.75272	3.03329	1.07865	4.04825	0.0662173	0.200689	1.37489	0.291409	1.38644	0.973602	low
TCGA-99-8033	1.79726	1	1.14688	0.127585	1.46324	7.77235	0	0.0791872	0.296896	0.0590249	0.142664	2.03027	high
TCGA-91-A4BC	0.120548	0	0.233728	0.709062	0.67975	2.39609	16.7303	0	0.980055	0.45941	0.47369	0.188627	low
TCGA-78-8640	19.3479	0	0.0117194	0	0.552153	0.444642	0.148766	0.0214702	0.182524	0.458283	0.305375	1.63648	high
TCGA-99-8032	0.120548	0	0.213773	0.567896	0.177188	2.80186	15.1963	0.0326363	0.862231	0.218939	9.01463	0.902198	low
TCGA-49-AAR2	6.09315	0	0.411957	0.252093	1.30183	0.433201	2.04073	0	0.385202	1.98327	0.117817	0.914775	low
TCGA-55-6972	4.47123	1	4.08418	0.570185	0.770465	0.253819	7.94016	0	0.418772	0.274063	0.071907	0.267569	low
TCGA-86-8056	0.380822	0	0.377177	2.7659	12.4254	0.619978	0	0.026992	2.81715	0.471892	0.268739	0.805823	low
TCGA-95-7948	1.30411	0	0.580752	0.394072	0.637742	0.0920964	0	0.158981	1.29556	0.0870118	0.278304	1.00933	low
TCGA-78-7542	0.879452	1	0.235533	0.0646721	0.136203	3.13619	0	0.0351221	0.20343	0.0662986	18.1551	27.8113	high
TCGA-55-8514	1.42466	0	0.832205	7.91116	1.6337	2.19501	0.155353	0.683835	0.14662	0.091157	0	1.35773	high
TCGA-97-A4M0	1.7863	0	1.25356	0.167021	2.26719	1.56134	0.0552525	0.27112	0.59447	0.575467	0.476355	1.41148	high
TCGA-49-4506	2.73699	1	0.1665	0.0475608	4.43541	18.4697	0	0.108237	0.135128	0.0100014	0.202931	5.41118	high
TCGA-78-7156	2.67397	1	0.43528	0.790659	0.81798	0.596688	0.566711	0	0.213942	0.0623496	0.11633	1.40183	high
TCGA-44-2659	3.74521	0	1.56533	0.0895428	1.69129	1.15096	26.1857	0.0333455	0.552423	4.86372	0.245045	0.0343896	low
TCGA-55-8619	1.13973	0	0.0965165	0.474816	2.0912	0.184944	0	5.49125	2.50533	1.58758	0.111776	5.57226	high
TCGA-95-7944	1.03288	0	0.00660272	0.867275	0.924607	2.5962	0	0.290311	1.89057	0.0983606	1.61725	1.28063	low
TCGA-69-8255	0.353425	0	0.00907327	0.0200863	5.01103	0.0391188	6.10433	0.0083112	0.413065	0.130941	0.0709272	0.925141	low
TCGA-MP-A4T7	0.457534	1	0.133203	2.24848	6.26487	6.79104	0.10568	0.152519	0.847781	0.751872	0.0976189	1.93779	high
TCGA-86-6851	0.490411	0	0.0956411	2.12611	0.485028	1.87619	65.1423	0.120461	1.1315	0.734644	0.459488	0.00069091	low
TCGA-MP-A4SY	4.11233	1	0.361794	0.149011	0.473491	4.58523	0	0.123314	0.292322	0.485694	2.40068	2.59498	high
TCGA-97-A4M5	1.73699	0	0.33	1.08098	1.28511	0.846725	0.102171	0	3.27854	1.13908	0.230702	0.390103	low
TCGA-78-8660	0.879452	1	0.0450442	0.0498591	0.781098	4.68034	0	0.0103152	0.580121	0.482298	0.0733579	1.6876	high
TCGA-49-6743	4.4411	0	0.173571	0	1.24937	2.41339	5.50826	0.00993702	0.896761	0.31311	0.268539	0.746233	low
TCGA-49-6761	0.969863	0	0.199577	0.0196365	0.174128	7.59501	0	0.877508	0.334741	0.334473	4.62837	5.98516	high
TCGA-78-7166	0.706849	1	0.0715715	0.0864241	1.86484	21.0617	0	0.0417201	0.491088	0.0484637	0.135633	4.5872	high
TCGA-50-5944	4.79452	0	0.0802652	0.507686	1.90583	0.0395495	0	0.115537	0.398381	0.907459	0.074696	1.45025	high
TCGA-44-5643	2.77534	0	0.0467601	0.103517	0.183589	2.39908	0	0	1.68061	0.511555	5.60481	2.12161	high
TCGA-05-4426	2.16712	0	0.312656	0.0216298	5.31939	4.43996	0.0310067	0.37142	3.48823	3.37042	0.598292	0.527041	low
TCGA-55-8089	1.92329	1	0.160821	0.0664575	0.185215	4.87021	0	0.100173	0.93252	0.335404	0.15924	1.50123	high
TCGA-55-8207	2.67671	0	1.00913	1.4425	3.01513	1.28061	0.0402826	0.116273	0.296541	6.79557	0.512671	0.682578	low
TCGA-55-A48Z	1.78356	0	0.64515	0.11369	0.604892	1.82667	0	0.00882035	0.426834	1.86478	1.06636	1.33297	low
TCGA-62-A46Y	1.13425	1	1.22588	2.41679	1.95155	1.75124	0	0.201119	2.08241	0.425883	0.0476759	0.627886	low
TCGA-78-7539	2.16712	0	0.895482	0.124177	5.62377	0.74625	20.3695	1.54695	0.165604	0.139891	0.227073	0.358714	low
TCGA-53-7813	1.16164	0	1.20711	14.2252	0.430851	3.37497	0.232168	0.0167534	0.92029	0.527891	2.12076	0.62049	low
TCGA-55-7283	1.66849	0	0.216881	1.29426	1.03663	0.878152	0.1197	0.613271	0.508368	1.2467	0.0122855	1.49105	high
TCGA-L9-A8F4	1.30411	0	0.016923	0.112392	0.0996648	1.73651	2.36303	0.108512	1.39894	0.370276	0.121266	0.820463	low
TCGA-49-4486	6.35068	1	1.57535	0.88571	1.55774	0.336366	0.15871	0.00916212	0.335525	3.99048	0.0586416	0.692846	low
TCGA-55-8511	1.51233	0	0.0114247	0.0337224	5.12848	19.2101	0	0.0313953	0.574863	0.148919	0.238156	4.79013	high
TCGA-L9-A444	0.841096	0	0.0269194	0.0397291	0.510838	3.20328	0.170857	0.184938	1.22552	3.90992	0.263041	0.84028	low
TCGA-95-A4VK	1.78356	0	0.183459	0.54152	7.40517	4.64593	1.28699	0.0619134	0.670944	0.161822	0.0377403	1.9424	high
TCGA-05-4405	1.67123	0	0.267488	0.0415551	1.01336	2.33079	0.268065	0.232125	0.877051	2.11035	0.421867	1.17543	low
TCGA-50-6593	0.920548	1	0.0629038	0.204241	0.724453	4.10063	0.07985	0.368771	0.376806	0.175702	0.311428	2.17801	high
TCGA-05-4434	1.25205	1	1.94478	0.815402	3.00217	6.91363	0.0280534	0.0202436	0.931968	17.4404	2.10188	0.194806	low
TCGA-91-8497	1.18904	1	0.747137	1.31926	3.00325	0.161062	3.3872	0.158875	3.0849	1.37884	1.32106	0.340686	low
TCGA-44-8117	1.05479	0	0.165113	0.0243683	4.06247	4.0909	39.0544	0.0050415	0.323093	0.722533	0.100389	0.0246474	low
TCGA-4B-A93V	0.821918	1	2.08048	0.411112	0.0227848	8.04658	0	0.0239214	0.281579	0.802378	18.5884	22.9653	high
TCGA-44-7671	2.43562	0	0.820457	0.59679	0.590567	1.99102	0.334764	0	0.245735	0.054564	0.137435	1.42363	high
TCGA-55-A492	1.63288	0	0.804309	1.5262	1.02949	0.457282	0.224393	0.00809621	0.349436	0.0740633	0.241824	1.26004	low
TCGA-86-A4D0	0.317808	1	2.98581	0	0.34236	0.482256	19.9815	0.123944	0.172912	0.0251961	2.80886	0.157911	low
TCGA-38-4632	3.71781	1	0.0728682	0.0430172	3.8146	2.46306	7.9549	0.347089	0.139679	0	0.189874	1.05636	low
TCGA-35-5375	0.723288	0	0.0535599	1.97617	0.210287	0.0307893	0	0	0.0855559	0.116358	0.209343	1.50094	high
TCGA-05-4396	0.830137	1	1.94009	1.8343	8.60898	2.69234	0	0	0.272379	0.127008	0.197473	1.68245	high
TCGA-55-8615	1.22192	0	0.16461	0.576986	1.14448	2.59043	0	0	0.209535	0.124526	2.94888	2.73648	high
TCGA-55-7728	1.92877	0	0.16082	12.2756	1.2965	1.78611	0.0408289	5.54484	2.44304	0.383317	0.0167621	3.43669	high
TCGA-50-6597	3.47397	1	0.488409	1.11611	3.3197	0.923809	0	0.144318	0.0377505	1.33488	0.164214	1.63438	high
TCGA-55-6982	2.72603	1	0.17156	0.161126	3.3883	1.10278	0.79192	0.342874	0.261591	0.435635	2.49934	2.69152	high
TCGA-55-6985	3.37808	0	0.125678	1.3602	0.603088	2.26373	0.0886307	0.140705	0.719376	0.33804	0.836896	1.52162	high
TCGA-MN-A4N4	3.21918	0	0	0.827273	8.04507	9.31241	1.66027	0.0256729	1.35428	0.417516	0.766816	2.00232	high
TCGA-67-3773	1.16986	0	2.42047	5.64719	16.6734	0.549906	0	0.0398295	0.312556	0.175431	0.207718	1.62158	high
TCGA-86-A4P7	1.13699	0	0	2.10211	5.6688	0.740272	0.0619192	0.169789	1.68303	0.599487	0.228785	1.06842	low
TCGA-49-4510	2.45479	1	1.06493	14.8337	0.311925	0.839565	0.225303	0.0418065	0.808024	0.779048	0.0594623	0.403419	low
TCGA-50-6595	0.517808	1	0.101075	0.261052	0.0992101	0.740823	0	0.0810125	0.408685	0.199978	4.26335	2.81111	high
TCGA-49-AAR4	2.40822	1	0.0650652	1.63246	0.30655	5.20653	0.495562	0.345682	1.13808	2.66551	0.322129	1.05165	low
TCGA-55-6978	0.482192	1	0.0827135	0.0610367	0.189437	2.65083	0.0437485	0.183102	0.685401	0.154023	0.457998	1.66026	high
TCGA-97-8171	1.55616	0	0.0203085	0.0299725	11.1364	0.0963147	0.386694	0.120918	0.103404	0.108724	0.16537	2.88229	high
TCGA-86-7713	3.16986	0	0.0912772	4.92888	2.28375	1.7223	0.170393	0	0.160814	0.0749865	0.055963	1.41203	high
TCGA-55-6968	3.54247	1	0.0260949	0.327355	0.187832	0.270016	0.496873	0.0358548	0.515836	0.206516	4.06277	2.39669	high
TCGA-86-7955	2.93699	0	0.00612977	0.0452334	0.449245	6.80788	4.55196	0.0168448	0.051406	0.0513648	0.0399312	1.45909	high
TCGA-64-5781	4.27123	0	1.43667	0.126857	0.337476	5.82354	0	0.0562396	0.147111	0.114328	1.66381	2.16446	high
TCGA-44-6779	1.36986	1	0.257977	0.023796	0	3.94848	0	0.0295386	0.193166	0.045036	0.966309	2.14819	high
TCGA-50-5055	5.0137	1	0.553325	0.6485	0.788051	0.420993	1.13622	0.193796	1.26732	0.484875	1.44181	1.04857	low
TCGA-50-5049	8.47671	0	0.011267	1.19725	0.294909	0.0777229	0.0715114	0.15481	0.526433	0.178334	0.572493	1.47838	high
TCGA-05-5715	0.169863	0	0.305558	16.8144	20.3184	2.45913	0	0.0266566	0.871598	0.162568	0.360185	1.34659	high
TCGA-69-7763	1.89041	0	0.247512	2.44587	1.14078	2.13426	0.0683024	0.0985753	0.876695	0.170332	0.168247	1.21212	low
TCGA-91-7771	1.34795	0	0.650134	0.786479	1.42273	0.827117	0.338229	0.449087	4.07319	0.595392	0.152744	0.338095	low
TCGA-05-4403	1.58356	0	0.0131944	3.15464	1.19725	1.25151	0	1.42617	1.14341	0.520058	0.0802223	1.74256	high
TCGA-55-7913	1.53699	1	0.255757	8.9584	0.386784	3.83242	0.0360731	0.0208245	0.0680904	0.232834	0.962622	1.31097	low
TCGA-MP-A4TF	0.920548	1	0.21671	2.43074	0.321431	3.16427	0	1.25722	0.553873	0.0538056	1.46819	2.86446	high
TCGA-44-A47G	0.961644	0	0.23686	0.0953376	1.16949	1.57823	0.068334	0.128207	0.619129	1.15278	0.112216	1.33806	low
TCGA-62-8395	3.33151	0	2.16805	0.0838358	6.26954	0.783713	0.36054	0.00867229	2.00761	0.793332	0.123348	0.62275	low
TCGA-93-A4JO	0.090411	1	0.0613156	0.497712	0.481474	4.30023	0.0648616	0	0.979447	0.704093	0.0798857	1.2942	low
TCGA-44-7672	1.96986	0	0.0449215	0.110496	0.382137	1.17497	0	0.226317	0.717571	0.257919	0.497475	1.56506	high
TCGA-44-6148	1.92877	0	0.0218057	4.55376	6.24978	0.0940137	0	0.139819	3.14795	0.406049	0.355122	0.523172	low
TCGA-64-5815	2.3726	0	0.0140894	0	0.331907	3.01298	0	0.245215	0.354473	0.773969	0.991253	2.0506	high
TCGA-97-A4M2	1.70959	0	0.645675	1.44952	1.22587	0.407765	0.230879	0.0083302	1.69962	0.72817	0.118482	0.683751	low
TCGA-55-1594	3.2274	0	0.208292	0.110668	0.556102	0.632219	0	0.00763191	0.289469	10.1854	2.39896	0.61644	low
TCGA-75-6206	7.09589	0	1.15237	0.439516	2.18596	0.669892	0.410904	0	0.341268	0.0482215	0.253041	1.32267	low
TCGA-44-7667	3.00548	0	0.0766212	0.709333	0	1.1412	6.85262	0	0.0751053	0.0324269	0.181503	0.786305	low
TCGA-55-A57B	1.49589	0	0.107436	0.972499	1.51853	0.0864643	0.0454596	0.24275	0.583495	7.86897	0.121311	0.562956	low
TCGA-55-8505	1.20548	0	0.0345978	0.153184	7.19941	5.88709	0	0.602147	0.207248	0.139589	0.706193	4.20341	high
TCGA-86-8279	2.6	0	0.261055	0.350255	0.240709	1.84176	1.76989	0.190216	0.561536	0.20439	0.316928	1.28108	low
TCGA-78-7633	4.1863	1	0.382534	0.0451652	1.3417	0.237495	8.93482	0	0.274974	0.00474883	0.345549	0.589012	low
TCGA-78-7147	1.60548	1	1.48848	11.5075	6.39919	2.10147	0.04895	0.063581	0.027719	3.82728	0.381827	0.658081	low
TCGA-50-8457	3.08219	0	0.654995	0.876456	0.308597	1.03922	2.99322	0.0559983	1.43341	1.85392	0.648559	0.545829	low
TCGA-50-5044	1.70959	1	0.442772	0.112667	0.659397	1.76416	0	0.0839138	0.310958	0.412248	27.0333	91.2224	high
TCGA-97-8175	1.50959	0	2.52312	0.0479866	5.31057	1.85042	0.0412737	0.190614	1.43349	0.217965	0.118613	0.893701	low
TCGA-55-8097	1.30411	0	2.15416	11.3834	7.22815	2.1258	13.1027	0.191841	1.77786	0.590553	0.0623681	0.103038	low
TCGA-86-8055	0.339726	1	0.140162	2.38829	1.67593	0.6043	0	0.566083	0.4198	1.09738	2.17474	2.10094	high
TCGA-44-2661	3.17534	0	9.79827	8.28765	9.01943	0.170398	0.10452	0.0603382	0.927261	0.582633	0.236006	0.168531	low
TCGA-05-5420	1.25205	0	0.252702	0.0466191	3.26586	1.19846	0	0.0578694	0.510886	0.102936	0.185195	1.71515	high
TCGA-78-8648	3.31233	1	0.0829302	0.0407977	1.71845	0.119183	0.0877262	0.0506432	0.612681	0.295984	0.774333	1.57083	high
TCGA-38-4625	8.14521	0	0.0265019	0.0325941	0.462451	2.7575	0.0280345	0.00404599	0.21696	0.172724	1.36386	2.20404	high
TCGA-55-8513	2.16712	0	0.951474	0.446804	3.94321	0.64641	0.366	0.515012	2.41798	2.01337	0.0375648	0.604394	low
TCGA-91-6830	0.164384	0	0.0776248	0.641554	4.71378	3.88222	0.197074	0.327083	0.874178	4.88569	0.728167	1.18402	low
TCGA-49-AAR3	5.1863	0	0.121009	0	0	3.42846	0	0.221691	0.704157	0.128762	2.38739	2.32174	high
TCGA-97-7941	1.32603	0	0.149943	16.9916	2.87527	1.22548	0	1.05699	0.851326	0.552355	0.16138	0.791487	low
TCGA-55-7907	0.939726	1	0.015228	1.77547	0.318869	13.5773	0	0.0418469	0.218925	0.127604	0.277759	2.99749	high
TCGA-64-1681	3.19726	1	0.0480585	0.871394	5.35512	0.260481	2.26591	0.188666	0.444158	5.26078	0.304123	0.801438	low
TCGA-86-7711	2.86575	1	1.56763	0	0.0223812	2.49704	0.180904	0	0.177564	0.0530749	0.282223	1.36437	high
TCGA-49-4501	3.89315	1	2.11107	1.96436	7.09528	0.924886	0.0928332	0.178638	0.47896	1.27102	0.901987	1.29453	low
TCGA-55-7911	1.47123	0	0.688295	0.0441663	0.28721	3.76748	0.189939	0.411186	1.80457	0.120739	0.0129964	1.01367	low
TCGA-78-7167	7.34521	1	1.92032	0.127735	0.283176	2.95724	1.02999	0.00495502	0.168496	0.045328	0.077524	1.16398	low
TCGA-MP-A4TE	2.45479	1	2.05185	11.2751	1.01893	4.83929	26.5094	0.0222867	0.12631	1.06469	12.1512	0.211333	low
TCGA-MN-A4N5	0.230137	0	0.0694664	0.0455655	2.22232	9.65054	0.0979784	0.431283	0.989435	2.89611	0.140786	1.73313	high
TCGA-05-4398	3.92055	0	1.1785	0.0247587	1.54234	4.43368	0.0532379	0.434111	0.417035	0.370958	0.196709	1.83027	high
TCGA-78-7153	9.9589	0	1.21251	0.894749	0.83182	0.691402	0.124126	0.295583	0.316301	0.0819382	0.178357	1.3885	high
TCGA-50-5942	5.06027	0	0.285177	13.9396	7.95706	0.216396	0	0.020898	1.87226	0.339863	0.0891711	0.485515	low
TCGA-73-4662	6.89041	0	1.42019	0.0816623	0.0543112	0.429409	0.14633	0.168949	0.740239	0.566694	0.270337	1.00856	low
TCGA-55-7227	2.60822	1	0.125203	0.218379	0.893768	6.49729	0	0.291931	0.845445	0.211949	0.296586	1.96438	high
TCGA-73-7498	3.25753	0	1.8667	0.945258	0.480005	1.94477	2.43213	0.0150432	0.806671	0.356777	0.221095	0.697163	low
TCGA-69-7973	0.630137	0	0.730809	11.0962	0.608639	3.74281	0.105419	0.0152143	0.305112	0.180417	5.47481	1.89975	high
TCGA-53-A4EZ	2.93425	0	0.901991	0	0.625545	1.58214	0.342517	0.748552	0.267846	0.861343	0.12053	1.74307	high
TCGA-80-5608	7.7589	0	0.29061	12.4847	2.20757	6.5589	0.240587	0.011574	0.310319	0.541153	1.37457	1.20039	low
TCGA-49-4512	2.47945	1	0.602269	0.347816	1.97052	1.85152	0.0831	0.0239863	0.6588	4.07153	1.10878	0.980597	low
TCGA-78-7148	1.71507	1	0.340846	0.271914	4.46077	5.25856	0.0584689	0.0421917	0.275911	0.360234	0.504086	2.39785	high
TCGA-55-8302	1.30959	0	0.0861881	0.0636007	0.535786	6.87449	0	0.325665	0.219421	0.110339	0.561455	2.76345	high
TCGA-55-8091	1.64384	0	2.65238	0.103834	1.51925	0.400396	0	0.045112	1.37389	2.68569	2.49322	0.680797	low
TCGA-86-A4JF	2.01918	1	0.0425211	0.100408	1.02394	2.97723	0.269881	0.0856895	1.33468	0.182113	1.97221	1.58929	high
TCGA-55-8616	0.131507	0	0.0516774	0.533879	2.61059	2.38845	1.31198	0.00946739	0.32194	4.29184	0.175054	0.958413	low
TCGA-78-7540	3.27945	1	0.0876139	1.28444	1.13899	1.86353	0.0370723	15.318	1.88237	0.108765	0.114149	545.017	high
TCGA-55-6970	1.27123	1	0.462683	0.057706	1.28781	10.5417	0.165445	0.0238773	0.850987	0.406517	0.101884	1.93201	high
TCGA-44-3396	3.09589	0	0.585903	0.320011	0.0603772	7.15259	0.0292813	0	0.453218	0.137452	0.613084	1.94375	high
TCGA-MP-A4T4	7.16986	1	0.13887	0.51238	0.116835	1.98436	0	0.645116	0.77244	1.92098	0.516937	1.46631	high
TCGA-78-7146	0.473973	1	0.180217	0.0126655	0.0449249	15.9247	0	0.117915	0.102813	0.0958819	5.08728	8.06642	high
TCGA-50-5045	5.95616	1	0.20796	0.113674	0.826573	0.903248	0	0.134051	0.719751	0.466131	0.802794	1.49825	high
TCGA-49-6745	1.43014	0	0.24675	0.116534	0.68461	2.24684	0	0.235066	0.437512	0.992474	0.475791	1.65025	high
TCGA-86-8668	1.1589	0	0.720259	2.71173	6.07898	0.126749	0	0.0403937	0.405034	4.68055	0.21066	0.850595	low
TCGA-73-4659	1.94795	1	3.07661	1.43295	0.716395	2.80451	0.634	0.05856	0.330295	0.27157	0.135348	0.859168	low
TCGA-86-8585	0.967123	0	0	0.39113	0.260129	45.4074	0.0841038	0	0.539756	0.370124	0.155377	13.5352	high
TCGA-78-7537	4.44384	1	2.62396	2.7713	2.4895	0.358642	0.271748	0.0448219	0.344405	0.0911169	0.645481	0.947833	low
TCGA-44-A4SU	1.12055	1	2.02685	9.72186	1.62773	1.63651	0	0.253174	0.794699	2.09299	0.900239	0.546573	low
TCGA-55-6971	3.83562	0	1.00326	5.03426	1.81631	3.46038	0	0	1.20194	0.373638	0.718907	0.893076	low
TCGA-62-A46V	6.02466	0	1.04924	0.458821	4.13222	1.34036	0	0.0800924	0.966048	4.39606	0.696161	0.796026	low
TCGA-67-4679	1.2274	0	0.551917	5.46689	1.90301	0.475911	0	0.0486117	1.08084	26.6026	0.138283	0.0294841	low
TCGA-49-AARE	3.36712	1	0.0161997	0.119542	1.55827	0.991781	0	0	0.388157	0.203619	0.506541	1.72995	high
TCGA-44-A479	1.33151	0	0.286617	0.317254	0.187552	1.05037	18.1158	0.0218786	1.37351	0.811693	0.980232	0.132134	low
