# Supplementary material for: A Novel Model Based on Genomic Instability-Associated Long Non-Coding RNAs for Predicting Prognosis and Response to Immunotherapy in Patients With Lung Adenocarcinoma
Source: Front Genet. 2021 Oct 29;12:720013. doi: 10.3389/fgene.2021.720013 (PMC8585772; doi:10.3389/fgene.2021.720013)
Supplement: Supplementary file 4 [file DataSheet3.XLSX]

## Sheet: trainRisk
Table S3. Risk score and risk grouping of the training cohort
id	futime	fustat	LINC02159	AC025154.2	LINC01671	FAM83A-AS1	AC125603.1	AC021218.1	AF131215.5	RHOXF1-AS1	LINC01116	riskScore	risk
TCGA-44-3918	2.83836	0	0.794047	0.0419868	0.368742	7.68684	0	0.899752	2.71828	1.37743	0.467608	0.964193	low
TCGA-73-4670	0.358904	0	0.0955375	0.154428	2.60783	11.4235	0	0.0583422	0.0981067	0.127073	0.0829813	3.34047	high
TCGA-86-8280	1.92055	0	1.33799	2.51129	2.80743	0.413839	0	0.27976	0.496572	5.25383	0.909505	0.728841	low
TCGA-44-6776	7.16712	0	2.41349	3.85553	1.89169	0.617474	0.589169	0.0121471	0.587823	0.197548	0.0691085	0.709869	low
TCGA-55-A491	1.71507	0	0.423942	5.40764	0.277413	2.35002	0.0640656	0	0.737663	0.037592	0.341923	1.01165	low
TCGA-44-2668	2.08493	1	0.0556764	0.00507734	0.166901	36.7225	0.0381085	0.181894	0.95842	0.110158	2.8925	12.4878	high
TCGA-05-5425	2.41644	0	0.154149	3.93254	3.3143	1.53808	0.0698846	0.0706011	0.303398	0.276793	0.100418	1.48703	high
TCGA-78-8662	9.20822	1	0.0131565	0.0194171	1.70462	0.0907574	20.375	0	0.189144	0.0857467	0.137129	0.174519	low
TCGA-55-A494	1.31781	0	0.170026	9.99772	2.43599	12.1301	18.4024	0.418053	0.139372	0.0333272	0.291473	0.283545	low
TCGA-95-8039	2.27397	0	2.13585	1.11054	1.17416	2.49555	0.0734756	0.593831	0.589434	1.00239	1.35742	1.39136	high
TCGA-50-8459	3.06575	0	0.084837	0.973835	0.160375	1.3818	0	0.78575	1.10673	0.210636	1.46146	1.85577	high
TCGA-50-5939	1.26027	1	0.390107	0.0616866	0.510545	7.016	0	0.0255244	0.584204	0.285382	0.56271	1.94773	high
TCGA-NJ-A55R	1.65205	0	3.01407	0.0587887	0.150602	0.251885	5.02838	0.00810843	0.662809	0.3956	0.980288	0.468181	low
TCGA-53-7624	2.85753	1	0	0.0134992	4.86006	0.126193	0	0	0.471199	0.229936	8.29415	6.13698	high
TCGA-55-A4DG	1.66575	0	0.38081	2.07145	1.16763	2.00773	0.138114	0.0797315	0.990661	0.719245	0.113404	1.04481	low
TCGA-55-8087	1.26575	0	4.55114	10.4283	5.03225	1.27794	0.518468	0.058792	2.20894	0.380279	0.144437	0.202211	low
TCGA-97-7546	3.52055	0	0.446226	2.15406	0.936819	0.224452	0.177012	0.655699	1.34763	7.98038	0.205902	0.413048	low
TCGA-86-6562	1.03014	1	0.136171	0.284707	1.18808	3.44428	0	0	0.271898	0.412048	0.384393	1.86992	high
TCGA-97-A4LX	1.68219	0	0.253733	0.0267482	1.77894	0.797024	0	0.348633	1.63934	3.98236	0.354192	0.701749	low
TCGA-86-8674	2.20822	0	4.95442	0.293787	1.36048	3.71904	1.47402	0	0.0927437	0	0.216125	0.710122	low
TCGA-MP-A4SV	7.17808	1	0.703382	0.505387	1.84108	5.18732	1.46854	0.118688	1.14205	1.43042	0.397914	1.02844	low
TCGA-78-7159	5.40822	0	0.259609	8.2966	0.274421	2.87571	3.61235	0.00914634	0.490459	0.0929664	1.19683	0.760349	low
TCGA-44-2662	3.50685	0	0.761527	0.0421026	0.262224	5.8678	0.18629	0.73954	2.15765	0.373265	0.186699	1.10029	low
TCGA-93-A4JQ	1.4411	0	0.125187	0.0985375	1.50729	2.25969	3.54903	0.145252	1.91973	0.893601	4.26237	1.11256	low
TCGA-97-A4M1	1.64658	0	1.54925	4.3824	3.00512	0.174939	0	0.0760246	1.04956	4.91977	0.180219	0.427519	low
TCGA-49-4494	2.96164	1	4.17839	1.46643	0.951322	2.29075	0	0.0479029	0.0501214	0.350569	5.64825	1.86865	high
TCGA-55-A48Y	1.72603	0	0.989286	0.102203	3.80645	2.98567	0.18837	0	0.343709	0.0552652	0.283558	1.74476	high
TCGA-97-7937	1.54521	0	0.8119	3.02528	0.0210408	1.34473	0.153063	0.0147269	0.125198	4.22123	0.377035	0.769485	low
TCGA-86-A4P8	2.20548	0	0.149007	0.284594	2.31718	0	0.111264	0.0642315	2.23671	2.10551	0.137037	0.584496	low
TCGA-55-8085	2.47671	0	1.41982	0.0388046	1.78074	0.419433	0	0.0481692	0.378	0.281524	0.17128	1.2578	high
TCGA-55-A490	0.271233	1	0.104498	0.0140204	0.124328	2.06428	10.8532	0	0.170718	0.0353798	0.259916	0.532151	low
TCGA-64-1680	3.08493	0	3.64414	7.10959	3.74023	0.774813	0.0792101	0.148613	1.4802	1.25492	0.0487789	0.347343	low
TCGA-55-7994	1.65205	0	0.0520954	1.03795	2.65046	5.21085	0	1.61651	0.40568	6.93002	1.05203	1.94976	high
TCGA-44-2665	3.56438	0	1.56344	0	0.641923	1.20275	0	0.245708	2.6076	1.34863	2.75587	0.682219	low
TCGA-MP-A5C7	6.1589	0	1.41283	0.702137	1.4811	0.223763	1.37253	0.0990433	0.25044	0.295301	0.103306	1.07628	low
TCGA-97-8172	1.49315	0	0.891515	9.32913	0.92778	2.49146	2.79513	0.0737924	0.913651	0.465031	0.258893	0.503772	low
TCGA-44-8119	0.780822	0	0.58209	3.80552	0.0125917	4.23113	12.5186	0	0.489886	0.192598	3.46599	0.499756	low
TCGA-69-7979	1.11781	0	0.146582	0.0270417	0.17585	0.35812	0	0.0503513	0.541467	0.193342	0.214847	1.4111	high
TCGA-38-4628	4.08767	1	0.164138	0.298768	2.49899	0.500087	0	0.0400939	0.0721029	0.33621	0.862525	2.04023	high
TCGA-55-8206	2.43288	0	0.497702	4.68492	6.26734	0.230282	0.154093	0.0889561	1.42522	7.02999	0.0474466	0.384707	low
TCGA-44-7669	1.5726	1	0.653442	0.0289316	0.444694	0.202844	0	0.0119712	0.477538	0.9856	3.32875	1.88341	high
TCGA-86-8671	2.29863	0	1.66837	1.08022	3.12726	0.20419	0	0.0295789	1.90851	2.06446	0.518872	0.532536	low
TCGA-62-8397	3.53151	0	9.24048	6.05741	13.2336	0.276802	0.145532	0	0.0824104	1.38766	0.119494	0.321385	low
TCGA-91-8499	0.0986301	0	0	0.84573	0	0	0.0826614	0	0.0780146	0.157636	4.36079	2.96604	high
TCGA-44-5644	2.36438	0	0.0135343	0	0.460532	3.57116	24.8257	0.285144	0.0810732	0.10081	8.07605	0.464549	low
TCGA-78-7150	1.82466	1	0.0556484	0	2.54901	7.40566	0	0	0.088892	0.025906	3.84261	4.82609	high
TCGA-55-8203	1.49863	0	1.938	10.2766	0.308911	6.26666	0.118274	0.0341389	0.893	0.150366	0.639328	0.678889	low
TCGA-50-5933	6.55616	1	0.0319385	0	0.195062	14.1373	0	0.2438	0.242336	0.277543	0.818357	3.89795	high
TCGA-55-8512	1.66301	1	0.588028	6.22455	1.1809	0.437111	0	0.0557213	1.97984	1.11386	0.158507	0.466723	low
TCGA-83-5908	2.25753	0	0.0378751	0.0782575	0.089223	6.24444	0	0.471838	1.10717	0.0846338	3.59239	3.09961	high
TCGA-69-7765	0.452055	0	0.0454839	0.234947	1.11612	0.451032	0.0721716	0.61454	2.71096	0.116458	0.592592	0.829414	low
TCGA-86-8076	2.72055	0	0.685805	0.323027	1.39404	1.38404	0.463064	0.00668302	1.48591	0.699663	0.285162	0.840284	low
TCGA-55-7725	1.21096	0	0	13.7912	7.13784	0.0627056	0	0.0499592	2.61365	3.14837	0.189488	0.262796	low
TCGA-71-6725	0.70137	0	0.580144	0.342484	0.812401	7.75388	0.736434	0	0.18766	4.41843	0.0302339	1.14227	high
TCGA-44-3917	3.2411	0	0.541256	0.926128	1.70959	6.2187	23.0785	0.00704196	1.61204	0.257138	0.100897	0.0823794	low
TCGA-69-7764	1.13425	0	0.012843	0.0379088	18.9426	1.74974	32.3612	0.0117643	0.661615	0.382643	0.0669304	0.0898462	low
TCGA-50-5068	4.10685	1	0.194766	0.464337	0.274504	0.930151	0	0.233302	0.341031	0.195288	0.195194	1.64792	high
TCGA-44-6778	5.10685	0	0.0133501	0.0591084	1.0483	0.0920927	0.254199	0	1.72734	1.47914	1.13056	0.851243	low
TCGA-05-4382	1.66301	0	0.0472855	0.321019	3.20559	0.831782	2.34094	0.0043314	0.708124	0.264154	0.443566	1.21175	high
TCGA-55-8090	1.63836	1	0.212741	0.265672	0.406924	5.81377	0	0.134912	2.07166	0.512965	1.30768	1.15536	high
TCGA-55-7903	1.55342	0	0.174866	0	1.99945	3.60295	0.175243	0.075874	0.39694	1.41388	1.09116	1.86789	high
TCGA-49-AAQV	1.85479	1	2.71852	1.05126	0.906558	2.70478	0	0.215497	0.665471	0.797056	0.31502	0.909772	low
TCGA-05-4389	3.75068	0	1.6621	0.108366	1.55499	0.851865	0.804969	0.0428011	0.191929	0.590418	0.469623	1.19601	high
TCGA-44-4112	2.2137	1	1.58933	0.00566542	0.314593	2.22875	0.11558	0.584724	2.10411	0.692959	1.71078	0.913451	low
TCGA-55-7914	0.512329	1	0.0205559	3.03376	77.0883	0.567203	1.63085	0.0376589	0.54179	2.44977	0.17408	32.4134	high
TCGA-MP-A4TJ	0.928767	1	0.543391	2.96283	1.32354	3.0196	0.191606	0.0414793	1.84451	0.871325	0.412978	0.72239	low
TCGA-78-7145	2.26301	1	0.03108	0.0458697	2.8744	7.0573	0.197265	0.284696	0.273057	0.308666	0.22946	2.75938	high
TCGA-L9-A50W	1.21096	1	0.0299589	8.27927	13.4484	1.43374	0.52291	0.72723	0.242271	1.49928	0.234194	2.16319	high
TCGA-MP-A4TA	2.60274	1	0.275157	0.126904	2.82459	4.74528	0	0.157529	1.40101	0.168124	0.885025	1.59515	high
TCGA-44-7670	2.41644	0	0.158863	0.637729	1.02291	0.0986295	0.161328	0.0698496	1.27137	1.2602	3.27851	1.42567	high
TCGA-L9-A5IP	0.158904	1	0.253335	0.0120609	0.117646	53.5971	0	0	1.2336	0.0456524	0.202295	15.9009	high
TCGA-55-6642	6.70959	0	0.130461	3.92785	0.273181	2.0249	5.13381	0.0239007	1.34416	0.546602	1.30879	0.55422	low
TCGA-50-5051	1.30959	1	6.48528	0.430613	0.347137	2.47016	3.36704	0.0121484	0.285999	0.148177	0.466532	0.358513	low
TCGA-55-8205	1.6411	0	0.281975	0.0297253	0.456893	1.71358	0	0.670327	0.707807	0.187526	0.55106	1.91003	high
TCGA-91-6831	0.849315	0	0.895099	3.24067	0.0549115	5.40282	33.9984	0.0128112	0.318358	0.169283	4.22743	0.0555245	low
TCGA-50-7109	0.843836	1	1.08388	10.5882	0.648461	0.302637	0.131036	0.0189113	0.482312	0.18261	0.26898	0.649496	low
TCGA-55-8614	1.46849	0	0.0122189	0.306568	0.879521	0.379304	0.0775534	0.391743	0.600189	0.443686	0.175115	1.58893	high
TCGA-64-5775	0.169863	1	0.0363991	0	0	0.643422	0.115512	0.0583483	0.0218038	0.220284	16.7996	21.7476	high
TCGA-05-4249	4.1726	0	0.774212	8.15332	4.16457	3.20218	0.874511	0.0360603	0.605257	0.323767	0.0683858	0.920045	low
TCGA-97-7554	2.12329	0	0.0262215	0.103198	0.606266	0.934565	5.38116	0.0240191	1.01573	1.18814	0.53522	0.621205	low
TCGA-44-6147	2.31507	0	0.0908301	0.912576	4.88393	1.67413	2.32454	0.101597	2.42312	3.96809	0.425661	0.426124	low
TCGA-MP-A4SW	4.87123	1	1.52045	1.14122	5.21911	2.11268	4.41155	0.143254	0.739031	0.857468	0.249031	0.766065	low
TCGA-91-6847	2.30685	0	0.527464	14.938	0.055971	0.417947	0	0.0848798	0.0768555	0.0995476	0.0835798	0.661365	low
TCGA-MP-A4TC	0.20274	1	0.0179005	0.290605	0.316265	3.30318	0	0.0163971	0.761318	0.191665	1.66752	1.87222	high
TCGA-67-3770	1.67123	0	1.20019	0.644111	6.73168	0.215045	6.3315	0.214166	0.130716	14.8316	0.0609225	0.145574	low
TCGA-L9-A743	1.81918	0	0.132565	0.279495	2.20582	2.15554	1.20198	0.416334	1.21382	0.61713	0.07402	1.21297	high
TCGA-05-4250	0.331507	1	0.0914317	0	0.487186	5.8004	0	0.251257	0.805893	0.152015	6.28798	4.71691	high
TCGA-55-8208	1.84658	0	0.230268	0.199218	1.67306	1.60215	0	0.0218201	1.01787	0.953683	2.92766	1.75552	high
TCGA-93-A4JP	1.58356	0	0.112496	0.308337	2.33459	0.637451	0	0.0073605	2.2334	3.65843	0.471105	0.520406	low
TCGA-44-5645	2.33425	0	0.73843	3.18017	1.99264	0.522576	0.188459	0.321072	7.03957	4.12377	0.114132	0.0534193	low
TCGA-55-7570	2.25753	0	0.0360183	0.0797369	0.141415	0.139762	0.0571521	0	0.291272	0.10899	0.0351952	1.50307	high
TCGA-55-8510	1.47671	0	0.279608	0.12036	1.29601	1.78818	0	0.0747027	0.739751	0.705067	0.166966	1.34855	high
TCGA-78-7158	0.490411	1	0.33191	1.97107	5.42976	0.790461	0.0501578	0.0217166	0.899427	0.0735782	0.164736	1.37252	high
TCGA-55-7815	2.11781	0	0.758158	0	2.00865	1.17994	0	0	1.79445	0.206602	0.337288	0.855685	low
TCGA-93-8067	0.509589	0	0.946656	0.385947	0.71871	2.79613	0	0.119772	0.263169	0.224001	0.47699	1.64921	high
TCGA-38-6178	1.2274	0	0.423564	1.80035	0.487813	0.964217	0.322603	0.124157	0.202979	1.56168	0.264886	1.22301	high
TCGA-44-3398	3.1863	0	4.43575	0.0411086	1.85913	0.456345	0.0441973	0.28066	0.517239	1.86075	1.09777	0.693783	low
TCGA-78-8655	6.46575	0	0.289885	0.330595	0.275914	0.727169	0.167264	0.0482796	1.38918	7.32414	3.43346	0.634304	low
TCGA-78-7535	2.6	1	0.599043	0.00875348	0.0232867	5.70758	0	0.0706284	1.34298	2.62859	0.301369	0.916785	low
TCGA-44-6777	2.70411	1	0.338982	0	1.03515	0.324777	0	0.120754	0.676856	1.23615	0.429378	1.25209	high
TCGA-49-6742	1.33699	1	0.0410834	0.161689	5.53802	2.38533	0	0.250885	0.492196	0.31876	1.24894	2.63258	high
TCGA-69-7978	0.367123	0	0.0479438	0.0505416	0.0896366	6.7091	5.78168	0.0752862	0.812346	0.739726	4.64911	1.70204	high
TCGA-55-6979	0.649315	1	0.82698	0.235536	1.27217	2.82736	0.0920849	0.305667	0.799557	0.445772	0.321342	1.43087	high
TCGA-55-7284	0.665753	1	0.105617	3.69518	1.28468	0.675006	0.0394325	7.11939	2.51579	1.11062	0.105227	9.49219	high
TCGA-78-7143	13.5918	1	3.49115	1.11079	0.925664	0.641171	0.115108	0.431928	0.956009	0.835838	0.212656	0.662533	low
TCGA-53-7626	2.54521	1	0.0176593	1.68538	0.539263	0.527882	0.112083	0.0377442	1.36107	4.23653	1.04301	0.644513	low
TCGA-55-7726	1.7863	0	0.230072	0.169776	0	4.30784	0	0.0451602	0.354388	0.107105	7.83635	5.76204	high
TCGA-86-7953	2.73151	0	2.4683	2.60612	0.168687	0.889143	0	0.0413236	0.23935	4.7343	3.31661	0.811142	low
TCGA-J2-8194	1.98356	0	0.995981	0.0569003	0.311151	3.80097	1.06038	0.0588598	0.230947	0.101706	0.0837177	1.44121	high
TCGA-62-8394	0.380822	1	0.659988	0.551106	8.05785	0.748814	0.275588	0.0397734	0.260096	2.7652	0.339423	1.48324	high
TCGA-44-7660	1.62192	0	4.29736	15.8327	0.57056	0.993518	0.0494118	0	0.298459	1.40619	0.334714	0.248425	low
TCGA-55-7573	1.33425	0	0.37792	2.75031	1.27913	0.112371	0.0827122	0.358115	2.01401	0.448933	0.322591	0.729143	low
TCGA-99-8028	3.06301	0	0.182994	0.117423	0.447741	6.58614	0.151495	0.269656	0.562382	0.607436	0.0414635	1.92231	high
TCGA-86-8073	2.0274	0	0.170135	0.267295	1.45089	0.672006	22.1195	0	1.13092	0.439451	0.307468	0.0931472	low
TCGA-75-6212	4.15342	1	1.41915	1.79237	2.78592	0.0470658	0	0.0499981	1.24245	8.47419	0.0711134	0.288314	low
TCGA-05-4417	1.24658	0	0.536404	0.515497	0.19591	3.29152	0.237527	0.0914142	0.478239	0.116145	0.650102	1.62297	high
TCGA-05-5428	1.83562	0	0.066685	0.255886	0.977456	1.15003	0.5079	0.0977346	0.0798914	0.943736	0.27802	1.63589	high
TCGA-69-8254	1.12055	0	0.129111	18.2151	12.1534	2.45752	0.0303505	0.18397	1.12286	0.556528	0.0436108	0.750424	low
TCGA-97-A4M7	1.72329	0	0.122016	7.8154	3.30018	0.294596	0	0.171377	0.818609	2.87798	0.296744	0.705827	low
TCGA-91-A4BD	1.65205	0	2.01417	2.74555	3.36823	1.25435	0	0.1025	0.569748	3.55528	0.0364469	0.662389	low
TCGA-05-4433	2	0	0.0672536	2.44171	1.021	0.092787	0.0853716	3.80718	1.28916	0.601126	0.0175244	4.20452	high
TCGA-75-5146	6.48767	0	0.0401051	2.13082	1.50462	0.253602	0.509094	0.0244911	0.432428	0.572552	0.174171	1.24926	high
TCGA-75-7025	9.05479	0	0.360729	13.1765	1.34366	0.107672	0	0.0444811	1.22171	1.59534	0.343447	0.421173	low
TCGA-MP-A4T9	3.46575	1	0.343337	0.0506717	2.34778	4.39642	0	0.322363	1.1723	1.94998	0.313124	1.30905	high
TCGA-67-3771	1.67123	0	0.0959049	0.181983	0.430333	0.307162	0.0869583	0	0.755043	0.306149	0.0714004	1.22204	high
TCGA-67-6217	1.15616	0	0.496036	2.87951	2.04852	0.34218	10.6344	0.161555	0.858392	2.52473	0.114892	0.248428	low
TCGA-49-4507	0.734247	1	0.644699	0.192043	0.301888	11.8323	0	0.0216716	0.127548	0.0660831	0.893895	3.03362	high
TCGA-05-4418	0.750685	1	0.045939	0	3.67495	19.0834	0	0.431326	0.3371	0.0427721	2.31179	7.98372	high
TCGA-55-7576	1.83562	0	0.211725	0.0218007	0.12888	2.1993	0	0.234535	0.253655	0.618894	1.63584	2.18357	high
TCGA-49-4487	2.34247	1	0.296215	0.825766	2.41214	0.425703	0.104448	0	1.0252	0.383047	0.0214403	1.10242	low
TCGA-L9-A443	0.528767	1	0.370488	0.144738	5.39062	3.1195	0.276646	0.0099815	1.20103	3.12482	3.12332	1.55807	high
TCGA-73-4677	0.10411	1	0.648004	6.35401	1.33634	0.440239	0.186949	0	0.364642	0.164545	0.0767508	0.95032	low
TCGA-50-6591	0.326027	1	0.144782	0.694453	0.0315802	0.166458	0	0.0110518	0.0578183	0.146035	0.550173	1.69238	high
TCGA-97-A4M3	1.47945	0	1.95586	0.0404661	0.932976	1.30823	0	0.0251158	0.131395	0.17019	0.404857	1.31137	high
TCGA-91-6848	0.613699	0	0.0474846	0.0467204	0.0621447	0.35486	0	0.0434964	0.986067	0.604219	4.57807	2.18099	high
TCGA-55-1596	5.65753	0	0.0118439	1.67808	3.72013	3.22727	0	0.0433966	0.227032	0.165412	0.277758	2.07882	high
TCGA-97-A4M6	1.55616	0	1.08345	0.594325	1.0666	0.132282	1.88651	0.245917	0.666239	2.08894	0.237346	0.776025	low
TCGA-73-A9RS	0.931507	1	0.0376239	0.0555276	0.0984794	4.4122	0	0	0.1803	0.140121	0.612734	2.14026	high
TCGA-91-6840	1.01918	0	0	0.470365	2.40329	0.209384	12.6186	0.0139018	0.654553	0.494558	0.395456	0.349898	low
TCGA-86-8075	1.90137	1	1.0613	1.57504	1.04172	0.36606	0.112268	0.253843	0.437956	1.71827	1.02168	1.18055	high
TCGA-55-6986	8.93425	0	4.47467	6.86334	0.672306	2.02831	0	0.0247664	2.05687	1.1328	0.528387	0.227933	low
TCGA-73-7499	4.19452	1	2.28524	8.44767	4.67955	0.919994	0.686327	0.085845	0.328191	3.61104	0.591712	0.515903	low
TCGA-55-8096	1.96986	1	0.132581	2.70536	2.19532	1.12335	0	0.432979	0.524853	0.520599	2.10285	2.09555	high
TCGA-64-5779	2.36712	0	0.105498	1.02318	0.197242	1.11763	19.514	0.0138054	1.11947	0.50516	3.29879	0.183538	low
TCGA-64-1677	1.72055	1	0.392791	10.5727	0.367184	2.80636	0.118716	0.0685333	0.112043	0.452787	1.63273	1.17616	high
TCGA-55-6983	7.73425	0	1.56937	5.6885	0.862631	2.5008	0.159372	0.0287511	0.917521	0.251323	1.79931	0.93533	low
TCGA-93-7347	1.87123	0	0.537275	2.45486	11.8476	1.19312	0.233567	0.0134835	2.1691	0.356333	1.74519	1.2755	high
TCGA-91-6849	0.0958904	0	0.788887	1.19075	2.08835	1.5151	0.341391	0	0.386639	0.0500798	0.210234	1.38578	high
TCGA-62-A46S	4.52877	1	0.760864	4.94828	1.06142	4.18163	0.159204	0.145519	0.420714	0.194619	0.054467	1.25024	high
TCGA-97-7553	5.12329	0	0.1572	0.647172	2.79364	0.998801	0.0525131	0.00757878	2.50779	1.51755	0.0862357	0.578656	low
TCGA-50-5941	4.03836	0	0.126527	0.280105	2.4673	0.632796	0.883375	0.17385	0.727607	0.424097	0.0824237	1.33187	high
TCGA-05-5423	0.413699	0	0.265534	1.73552	6.48691	0.261676	2.48789	0.254814	0.136337	9.30051	0.32948	0.529838	low
TCGA-62-8398	1.21644	1	0.56209	4.26789	0.900173	7.78043	0	0.962012	0.327843	0.123949	0.414342	2.56647	high
TCGA-MP-A4TK	1.59452	1	0.255842	0.0139847	0.0124011	9.0695	0	0.338511	0.442736	0.626391	3.60487	3.98767	high
TCGA-50-6594	1.0137	1	0.288585	0	0.113304	7.09204	2.83906	0.0660868	0.121008	0.134346	8.06491	5.54601	high
TCGA-55-7910	2.84932	0	0.470568	0.124016	0.307924	5.62273	11.3068	0	0.463088	0.234711	2.95594	0.737763	low
TCGA-MN-A4N1	2.26575	0	0.107089	0.145891	0.323426	1.44906	0.104569	0.105641	0.0986903	1.17347	1.19131	1.8676	high
TCGA-44-7659	1.89315	0	1.53777	2.39922	5.32841	1.38914	0	0.0670768	1.10539	5.45432	0.496105	0.548185	low
TCGA-64-5774	7.33151	0	0.45352	7.9576	0.0527588	6.1006	11.6419	0	0.169038	1.15416	6.0269	0.726416	low
TCGA-95-8494	0.230137	0	0.777012	0	0.0847418	4.06471	0	0.557538	0.124119	1.63981	10.0053	8.11294	high
TCGA-J2-A4AG	2.70685	0	0.935652	3.00343	0.122452	1.8153	0.371161	0.41782	1.69544	0.479133	1.67616	0.920175	low
TCGA-97-8552	1.71507	0	2.0608	9.3888	3.78171	0.289728	0.0710862	0.400112	2.28106	3.63933	0.14592	0.242465	low
TCGA-44-2655	3.6274	0	4.16356	0.169318	2.58999	0.890333	0.03034	0.144498	0.337886	1.2996	0.27403	0.74116	low
TCGA-55-7727	0.326027	0	0.543294	0.165895	1.83886	2.13237	0	0.0686431	0.897777	0.401184	0.122041	1.28966	high
TCGA-86-8669	2.56986	0	1.07843	0.205974	1.26194	0.328207	1.04685	0	0.334402	0.248069	0.36366	1.18225	high
TCGA-49-AARN	3.10959	1	0.598272	4.4613	0.721164	1.6291	0	2.10556	0.943098	0.234538	2.21532	2.97437	high
TCGA-75-5125	5.55342	1	0.0438983	0	0.545786	1.47626	0	0.432271	0.565363	2.10491	0.142983	1.40629	high
TCGA-99-7458	2.04658	0	0.0130538	0.183023	3.21177	1.17064	0.0828523	0.3647	1.83758	1.44631	0.833356	1.08366	low
TCGA-55-8204	1.41096	0	0.37548	0.404072	0.911144	4.92403	0	0.0859859	0.656018	0.873989	1.52875	1.87686	high
TCGA-78-7155	3.20822	1	0	0	0.738475	0	0.990601	0	0.0719165	0.0670683	0.0469252	1.54084	high
TCGA-50-8460	2.27123	0	32.6197	0.090663	2.81387	0.141256	0	0.131299	1.01808	0.190653	0.0666964	0.00261277	low
TCGA-78-7154	1.62466	1	0.0494725	2.14662	0.297833	0.102383	0	0.335348	0.331912	0.377708	2.06258	1.99986	high
TCGA-55-6980	5.77808	0	0.315922	0.0981592	3.41647	2.00727	0.422138	0.335081	0.358567	4.0406	0.389939	1.27079	high
TCGA-NJ-A4YP	0.136986	0	1.15981	10.2035	0.586697	6.39062	0	0.0715798	0.502584	0.20678	1.79506	1.15297	high
TCGA-73-4658	4.38356	1	0.0220108	0.113697	0.187241	4.83981	0	0.554458	0.316438	0.184441	0.329786	2.50199	high
TCGA-71-8520	0.575342	1	0.0765468	0.753148	3.4061	0.594048	0	0.934901	1.13104	1.63921	0.365676	1.58158	high
TCGA-78-7160	1.90959	1	0.944261	0.120434	1.41886	3.01564	0	0.0213568	2.22063	0.520987	0.303763	0.709649	low
TCGA-55-7574	2.72603	1	0.299324	0.162754	0.948411	19.2355	0.39996	0.0577229	2.15161	0.484039	0.369452	1.82277	high
TCGA-L9-A7SV	1.54795	0	0.514269	0	0.80171	0.247809	110.21	0.0277103	0.18121	0.0633728	0.177359	6.1418e-06	low
TCGA-62-A46O	3.98356	1	0	0	12.6488	8.29546	1.34587	0.0102231	0.213931	0.0519553	2.66091	5.71422	high
TCGA-05-4390	3.08493	0	0.0129234	8.73547	3.23043	5.52726	0.0820247	0	0.294172	0.228617	0.471446	1.45677	high
TCGA-91-8496	1.38356	0	0.693474	15.1101	4.14183	0.043489	0.0800269	0.161695	0.755282	4.27315	0.147845	0.351698	low
TCGA-69-8453	2.2274	0	0.0176145	4.77037	2.05169	0.273398	0.0558997	2.82364	0.728051	1.42682	0.137696	3.00167	high
TCGA-55-8092	0.421918	1	0.876548	0.94658	5.46536	1.3519	1.58309	0.437366	0.572027	0.331756	1.03989	1.71458	high
TCGA-55-1592	1.92055	1	0.150095	0.172293	3.86321	1.63939	7.58595	0	0.52614	0.76085	0.0796698	0.681899	low
TCGA-38-4629	2.36712	1	0.0544001	0.024086	0.0213585	4.9723	0	0.308952	0.254177	0.942087	1.7081	2.58426	high
TCGA-69-7760	0.553425	0	0.348941	0	0.161178	2.60179	0.065139	0.300831	0.0245909	24.204	3.26258	0.159825	low
TCGA-NJ-A4YF	5.92055	0	0.42732	0.017045	0.181378	9.54045	0.219908	0.0105792	0.069182	0.0430121	0.045141	2.47726	high
TCGA-55-7724	1.93151	0	0.418095	0.981668	1.36793	1.24542	0	0.0348162	1.59375	2.21177	1.06468	0.800545	low
TCGA-86-8359	1.21644	1	0.853345	8.13223	0.765806	4.7934	0	0.0223335	0.671825	0.0567513	0.889432	1.04283	low
TCGA-05-4397	2.00274	1	2.02474	0.737438	0.307063	0.16485	0.0275773	0.7363	0.0936973	0.829308	0.786857	1.51448	high
TCGA-75-6214	3.05479	1	0.485805	1.02425	0.0227067	8.94657	0.0734143	0.0158929	0.076216	0.0753857	6.50266	5.96809	high
TCGA-62-A472	2.49315	0	0.375455	0.0583281	1.47411	0.954209	0	0.325819	3.10132	0.275977	3.7331	0.984894	low
TCGA-78-7149	10.7945	0	2.61166	1.71007	0.505474	0.634367	1.28407	0	0.264412	0.171241	0.32349	0.793862	low
TCGA-67-3774	1.05479	0	0.776316	2.14416	1.07405	0.994547	0	0.0101587	0.597894	0.227165	0.028898	1.10859	low
TCGA-05-4425	1.83288	0	0.0230077	8.48903	17.0127	3.41235	0.43809	0.547958	0.206731	2.84908	0.284771	2.27522	high
TCGA-62-8399	7.3863	0	0.229357	0.0725354	3.08744	0.734581	18.0406	0	0.245339	0.579624	0.064033	0.218218	low
TCGA-05-4430	2.08493	0	0.477569	1.12415	1.27375	1.73061	2.34049	0.160586	1.78886	0.388362	0.803354	0.724243	low
TCGA-97-8179	1.19178	0	0.270955	0.0588076	0.187734	1.42933	0.961038	0	0.238688	0.541652	0.228423	1.38572	high
TCGA-05-4420	2.49863	0	1.17734	34.6579	0.00639345	3.33627	7.56558	0.00447491	0.0702323	0.0682267	0.235496	0.0896972	low
TCGA-78-7162	8.68219	1	0.399794	0.213635	1.77716	0.178312	4.94373	0.0126281	1.06529	1.10386	0.179612	0.574307	low
TCGA-93-A4JN	1.96712	0	0.0716063	5.27083	0.714565	0.66376	0	0.303363	0.782809	0.441688	0.349849	1.09336	low
TCGA-91-6829	3.44658	1	0.404364	1.42914	1.08626	0.403732	0	0.0292422	0.254971	0.0792606	0.568421	1.54515	high
TCGA-69-8253	1.16712	0	1.82496	1.15006	0.723752	0.424839	0.0319091	0.308547	1.13234	0.252766	0.0327502	0.831815	low
TCGA-44-3919	2.81096	1	0.657655	1.83028	4.24609	1.47983	0.0397537	0.17212	0.705356	1.89527	0.76707	1.27837	high
TCGA-78-7161	0.79726	1	0.242817	1.69751	1.14569	8.33104	0.730023	0.0585323	0.153108	0.220128	0.357983	2.1856	high
TCGA-J2-A4AE	2.95616	0	0.0553867	5.39503	2.81247	0.0382073	0.281231	0.0304408	1.57926	3.88826	0.144322	0.4573	low
TCGA-MP-A4TH	2.03014	0	1.71328	1.68571	0.402451	0.893979	0.22306	0.185107	2.01048	0.147247	0.125917	0.553762	low
TCGA-L4-A4E6	1.19178	0	0.0289527	0.156677	3.86491	0.166437	0	0.167966	2.2315	2.7406	0.314344	0.659007	low
TCGA-50-5946	4.43014	0	0.0534115	1.45739	0.582506	2.65172	0.0440295	0.00614221	0.142665	0.214855	0.541057	1.82462	high
TCGA-97-8547	1.8	0	3.71765	0.354655	4.01443	2.16963	0	0.479087	0.30483	3.55349	1.4365	0.961023	low
TCGA-86-7954	1.65753	0	2.91448	1.65627	0.621098	3.68783	18.6045	0.250603	0.274249	0.462657	0.909281	0.145708	low
TCGA-38-4626	10.0658	0	0.083908	0.106145	5.10893	0.199831	0	0.0366003	1.74722	1.94565	0.119732	0.861548	low
TCGA-44-7661	1.52603	1	0.128833	0.0271628	0.634288	13.9869	0	0.185448	0.896684	0.645454	3.20517	3.96106	high
TCGA-73-4668	1.27945	0	0.0421031	1.36704	0.122448	2.87213	0.0593841	0.0599929	0.235393	0.0827569	0.694824	1.86029	high
TCGA-50-5932	3.38356	1	0.176659	1.17325	0.336289	1.09401	0	0.0367775	0.230884	0.545775	0.0313857	1.44148	high
TCGA-86-7714	1.71233	1	0.365154	6.68256	6.26035	0.188921	0.115882	0.100346	1.44365	0.628966	0.309234	0.816905	low
TCGA-38-4627	3.14247	1	0.391424	2.50015	0.268732	0.619709	0	0.193969	0.345941	0.454057	2.60002	1.89268	high
TCGA-44-6774	1.80274	0	0.0839499	0.446033	0.417498	1.303	0	0.0461393	0.543107	0.109428	1.29062	1.75545	high
TCGA-78-7152	3.32877	1	0.448804	2.67598	0.187957	0.712076	0	0.0493331	0.66673	0.451294	0.187113	1.06274	low
TCGA-49-4490	1.05479	1	2.59699	2.52403	4.26918	0.873892	0	0.203074	0.151771	1.31218	0.639567	1.1063	low
TCGA-86-8673	2.36164	0	1.63517	0.0174875	0.263623	2.96301	0	0.0976845	0.979498	1.15838	0.679257	0.987343	low
TCGA-44-8120	0.712329	0	0.0598816	0.106052	0.368334	1.9105	0.228041	0.13713	0.373051	0.680193	0.0624139	1.55379	high
TCGA-NJ-A4YQ	3.92329	0	0.024796	0	0.308288	9.79261	2.59677	0	1.26253	0.369386	0.403821	1.29314	high
TCGA-05-4422	1	0	1.32578	0.0159079	15.1927	0.0278831	0.342063	0.0937976	0.613385	0.135482	0.0631944	2.16036	high
TCGA-75-5147	3.65205	0	2.75975	0.699766	3.81066	0.534645	5.44003	0.456591	0.182065	0.503712	2.76399	1.04162	low
TCGA-86-8278	2.5863	0	9.67799	8.36585	0.0721517	1.30515	0	0.183638	0.432322	2.64118	0.398319	0.121268	low
TCGA-62-A46P	1.6274	1	0.970017	7.54114	5.97198	2.02629	0.346856	0	0.0982073	1.36108	0.284799	1.10148	low
TCGA-MP-A4TD	0.841096	1	2.40247	0.170194	1.49663	2.96656	0.243975	0.0704219	0.61019	0.277369	0.538374	1.09761	low
TCGA-95-A4VP	1.65753	0	0.251505	0.329943	0.694878	2.97191	2.60138	0	0.647265	0.615772	6.7477	2.83458	high
TCGA-50-5072	0.684932	1	0.157331	0.128999	5.77674	7.1902	1.77525	0.144116	0.209431	0.260417	2.39143	3.51046	high
TCGA-MP-A4T8	0.441096	1	0.0843514	2.29063	0.6734	17.8492	0	0	0.212218	0.08639	0.59345	3.776	high
TCGA-55-6987	5.85479	0	0.698451	0.23658	0.899101	2.12274	0.0726732	0.00524416	1.16599	0.565016	1.45448	1.23405	high
TCGA-95-A4VN	1.51507	0	0.255228	0.0807171	0.811203	13.3148	0	0.0417484	0.666149	0.0594082	0.178139	2.64585	high
TCGA-86-A456	2.45479	0	0.057674	0.0170237	3.21544	1.49194	2.12313	0.0422639	0.580404	1.43911	0.105198	1.1456	high
TCGA-49-AAR9	0.712329	1	0.0180042	1.10272	0	11.8919	0	0.0659679	1.38046	0.134104	5.86422	4.11325	high
TCGA-69-7974	0.50411	0	0.0695862	1.60896	0.948643	49.7227	8.83327	0.0903006	0.423783	1.50635	0.151102	5.63327	high
TCGA-49-AAR0	13.0548	0	1.51525	0.542133	1.40617	0.950242	0.17486	0.0504722	0.594109	0.837927	0.382868	1.04621	low
TCGA-91-6828	0.884932	0	0.777748	1.40872	3.19239	4.32869	1.68285	0.178106	0.402357	0.691216	0.0230295	1.37998	high
TCGA-05-4424	2.50137	0	1.51797	0.560075	1.99968	1.51559	10.7754	0	0.634111	0.306839	0.351301	0.342549	low
TCGA-55-6543	1.19178	0	1.75947	10.6611	0.557791	1.24389	0	0.0900946	1.03432	0.193325	0.15662	0.48655	low
TCGA-86-7701	2.59452	0	0.806953	0.125363	1.02829	3.03965	16.713	0.155616	1.09397	0.138402	4.09472	0.338109	low
TCGA-49-AARQ	18.4438	0	0.748486	15.0113	0.925893	0.477426	0	0	0.700176	1.20285	0.347322	0.447429	low
TCGA-73-4666	2.19178	0	0.0785829	0.278345	0.116557	1.68047	0.033251	0.12477	0.194567	0.248763	0.232067	1.77282	high
TCGA-78-7163	19.8575	0	3.07167	6.80001	2.5508	1.17586	0	0.0441608	0.701341	0.397566	0.0987028	0.566404	low
TCGA-55-8621	1.41096	0	0.0913536	0.28463	1.93949	2.0481	0.579821	0.0557872	2.38348	2.69344	0.277716	0.544118	low
