# Supplementary material for: A Novel Model Based on Genomic Instability-Associated Long Non-Coding RNAs for Predicting Prognosis and Response to Immunotherapy in Patients With Lung Adenocarcinoma
Source: Front Genet. 2021 Oct 29;12:720013. doi: 10.3389/fgene.2021.720013 (PMC8585772; doi:10.3389/fgene.2021.720013)
Supplement: Supplementary file 7 [file DataSheet2.XLSX]

## Sheet: geneMut
Table S2. Gene mutation frequency
Gene	Num
TP53	272
TTN	265
MUC16	244
RYR2	228
CSMD3	215
LRP1B	189
USH2A	179
ZFHX4	176
XIRP2	160
SPTA1	143
KRAS	138
FLG	137
FAT3	128
ZNF536	126
CSMD1	123
MUC17	121
RYR3	120
PCDH15	117
ANK2	115
NAV3	114
PCLO	112
COL11A1	112
APOB	110
ADGRG4	108
ADAMTS12	108
TNR	107
DNAH9	105
PCDH11X	104
OBSCN	102
SYNE1	101
DST	99
RYR1	98
PAPPA2	98
KEAP1	98
NPAP1	97
RP1L1	96
DMD	93
FBN2	93
MXRA5	92
PTPRD	91
ERICH3	91
ZNF804A	91
FAT4	91
NALCN	90
CACNA1E	90
RELN	90
HMCN1	89
CDH10	89
PEG3	88
PRDM9	86
TSHZ3	86
SI	85
LRRC7	85
RIMS2	85
ASXL3	84
AHNAK2	84
FAM135B	83
NRXN1	83
ASTN1	82
NLRP3	82
CSMD2	80
VCAN	79
ZNF831	79
PXDNL	78
CNTNAP5	78
SORCS1	78
CNTNAP2	78
PKHD1	76
CDH9	76
LAMA2	76
FLG2	74
LRP2	74
TNN	74
UNC79	74
COL6A3	73
BRINP3	73
CRB1	73
MYH1	73
ABCA13	73
DNAH8	72
PKHD1L1	72
MYH2	72
KIF2B	72
EPHA5	71
STK11	71
HERC2	71
EGFR	71
TENM1	71
ASTN2	71
PCDH10	70
ADGRB3	70
NEB	70
CPS1	70
HCN1	70
PLXNA4	69
CTNND2	69
COL22A1	69
CDH12	69
CUBN	68
SSPO	68
SNTG1	68
TLR4	68
DNAH5	68
PRUNE2	68
MYH8	68
MUC5B	67
ASPM	67
FAM47C	67
DCAF4L2	66
ADAMTS20	66
PTPRT	66
AHNAK	66
SETBP1	66
FMN2	65
SLITRK2	65
HYDIN	65
ZP4	65
TG	64
GPR158	64
EYS	64
OR2L13	64
PTPRZ1	64
CTNNA2	64
PCDH17	63
DNAH3	63
DNAH11	63
ADGRL3	63
LAMA1	63
HECW1	63
DOCK2	63
FAM47A	63
ZAN	62
NF1	62
LRRTM4	62
HRNR	61
TAF1L	61
MYH7	61
TIAM1	61
SLIT2	61
PTPRB	61
AFF2	61
POM121L12	60
PLEC	60
MAGEC1	60
TENM2	60
DNAH7	60
COL19A1	60
GRIN2B	60
IGHG1	60
ANKRD30A	60
SYNE2	59
PKD1L1	59
CDH18	59
CACNA1C	59
SLITRK1	59
NLGN4X	59
COL3A1	59
MRC1	59
DCDC1	59
COL12A1	58
ZNF208	58
KIAA1109	58
MACF1	58
LRFN5	58
CDH7	58
KCNT2	58
ZNF521	58
FAT1	58
MGAM	57
CNTNAP4	57
TEX15	57
ROBO2	57
PCDHB6	57
TENM3	57
SPATA31D1	57
FAM47B	57
THSD7A	57
NRXN3	57
SPATA31A6	57
ABCB5	57
XIST	56
CFAP47	56
SLC8A1	56
TRPS1	56
LTBP1	56
COL5A2	56
STAB2	56
SALL1	55
SCN10A	55
LPPR4	55
ZNF804B	55
GRM8	55
EPHA6	55
SORCS3	55
SPATA31A1	55
FAT2	55
DCHS2	55
MYH6	55
MYH4	55
FLNC	54
SVEP1	54
SCN3A	54
NCKAP5	54
NLRP5	54
LRRC4C	54
TRPA1	53
CDH8	53
ZNF423	53
LAMB4	53
SLC39A12	53
GRIN2A	53
MYO18B	53
CHL1	53
SPHKAP	53
SLITRK3	52
FBXL7	52
UNC13C	52
MYT1L	52
GRID2	52
ATRNL1	52
THSD7B	52
TPTE	51
ADCY2	51
SEMA6D	51
ZFPM2	51
TMTC1	51
FER1L6	51
MYH13	51
HGF	51
HDAC9	51
TRPC4	51
TMEM132D	51
NELL1	51
NTRK3	51
LPA	50
KDR	50
MMP16	50
PLCB1	50
EPHB6	50
KCNH8	50
GRM1	50
PCDHB7	50
COL6A6	50
SLIT3	50
RGPD4	50
KIAA1211	49
LRRIQ1	49
WDFY3	49
OTOGL	49
ACTN2	49
LCT	49
DUSP27	49
CNTN5	49
GRM5	49
KALRN	49
NLRP14	49
DSCAM	48
OR4A15	48
ITGA8	48
DYSF	48
KCNH5	48
PCDHA1	48
KIF21B	48
CLCN1	48
ITGAX	48
PCDHGA3	48
NOTCH4	48
OR2W3	47
CENPF	47
NDST4	47
ADGRL2	47
SPEG	47
CDH23	47
PCDHB4	47
EPHA3	47
ADCY8	47
KLHL1	47
ERBB4	47
ADAMTS16	47
ACAN	47
MALAT1	47
ANK1	47
ADGRV1	47
KMT2C	47
COL14A1	47
OVCH1	47
PCDHB8	46
SIPA1L2	46
OR2M5	46
LYST	46
ZNF479	46
MMRN1	46
XYLT1	46
PIK3CG	46
CACNA1B	46
ZNF99	46
TRRAP	46
ADAMTSL3	46
CACNA2D1	46
ST18	46
PCDHGA2	46
SPEF2	46
ZEB2	46
SLITRK4	46
DMBT1	46
PDZRN3	45
MROH2B	45
KIAA1549L	45
CUX2	45
SEMA5A	45
DGKB	45
LAMA4	45
KCNB2	45
ALMS1	45
ABCC11	45
NLRP4	45
ZIC4	45
MDGA2	45
POTEE	45
DCAF12L2	45
IGSF1	44
PDGFRA	44
F8	44
ATM	44
DCAF12L1	44
KCNH7	44
HEPH	44
CHRM2	44
GRIK2	44
NLRP12	44
PPP1R3A	44
DPP6	44
COL5A1	44
DSG3	44
KIF4B	44
KCNU1	44
GRM7	44
NBAS	44
SGIP1	43
PCDHB2	43
GRIN3A	43
UNC5D	43
EPHB1	43
ADAMTS2	43
BIRC6	43
SCN5A	43
FCRL5	43
LRP1	43
FCGBP	43
PCDHB11	43
HUWE1	43
KMT2D	43
NLRP7	43
VPS13B	42
TSHZ2	42
GRID1	42
MYO7B	42
PTPRN2	42
ZNF676	42
TMPRSS15	42
COL4A1	42
SDK1	42
OR2T33	42
RP1	42
COL1A2	42
POTEF	42
ABCA12	42
SEZ6L	42
SCN2A	42
MYH11	42
GLI3	42
2021-03-01	42
FSTL5	42
ABCB1	42
LILRB5	42
ST6GAL2	42
PTCHD2	42
SMARCA4	42
MEGF10	42
PCDHB14	42
FRAS1	41
KCNH1	41
TPO	41
KIAA1755	41
OR2M3	41
DSCAML1	41
CDH6	41
FRMPD4	41
COL7A1	41
FRMPD1	41
TLL1	41
TRPM6	41
OR4C15	41
BCORL1	41
C6orf118	41
ITIH6	41
PDE1C	41
TRIM51	41
NFASC	41
COL4A5	41
PCDHA5	41
TMEM132B	41
PCDHB12	40
OR6F1	40
THBS2	40
PCDH18	40
KCNJ3	40
SRCAP	40
SACS	40
UBBP4	40
MYOM2	40
KLHL4	40
MTUS2	40
ITGAD	40
ADAMTSL1	40
MYO16	40
BOD1L1	40
EP400	40
ALK	40
PKD1L2	39
RBP3	39
AKAP6	39
DYNC2H1	39
CDH11	39
GABRG1	39
PTPRC	39
PCDHB3	39
NRCAM	39
MAP2	39
OR4C6	39
DGKI	39
CFH	39
L1CAM	39
DNAH10	39
DCHS1	39
PREX1	39
MGA	39
ADAMTS5	39
SCN1A	39
ZEB1	39
GTF3C1	39
TRIM48	39
CCDC178	38
MYPN	38
MED12	38
AMER1	38
OTOF	38
PCDHA2	38
FSCB	38
CD163L1	38
DNAH17	38
DIDO1	38
DOCK10	38
PCDHA3	38
CAMTA1	38
OR4A16	38
NAV2	38
CDH2	38
BSN	38
ATP2B2	38
GABRB3	38
KCNA4	38
SLC8A3	38
NETO1	38
MAGEB6P1	38
CHD5	38
ATRX	38
NLRP13	38
CHD7	38
REG3A	38
MED12L	38
OR5L2	37
PRKCB	37
ITGA4	37
PAK7	37
OR2T4	37
ANK3	37
SAGE1	37
CCDC108	37
F13A1	37
MUC5AC	37
TRPV5	37
GABRA6	37
SAMD9L	37
MYH3	37
OR2L8	37
UBR4	37
CCDC129	37
OCA2	37
ADAMTS18	37
DSG4	37
NOS1	37
MAGI2	37
FAM83B	37
COL15A1	37
CPED1	37
ROR2	37
NBEA	37
MYCBP2	37
IRS4	37
GABRA2	37
ALPK2	37
NLRP10	37
CNTN1	37
EPHA7	36
ASH1L	36
BRINP2	36
PCDHB10	36
REG1B	36
GLI2	36
LILRB1	36
REG1A	36
FSHR	36
UGT3A1	36
DCC	36
VPS13C	36
SPATA31A3	36
CMYA5	36
VWF	36
GFRAL	36
SLC12A5	36
TRIML1	36
RUNX1T1	36
USP29	36
PCDHB16	36
TMEM132E	36
OR2M2	36
KEL	36
PDHA2	36
CCT8L2	36
POTEH	36
OR5L1	36
CH17-140K24.8	36
POSTN	36
PRKDC	36
NTNG1	36
FREM1	36
SLC9A4	35
F5	35
OR1C1	35
HSPG2	35
OR2T12	35
NCAN	35
BRWD3	35
TRHDE	35
AMER3	35
IQGAP2	35
OR8J3	35
AKAP9	35
LAMB1	35
CR1	35
PLCB4	35
OR2C3	35
PCDHGA4	35
LGR5	35
PCDHA6	35
SPAG17	35
ACSM5	35
ZNF716	35
DCAF8L1	35
SAMD9	35
WBSCR17	35
COL24A1	35
KIF1A	35
ANO3	35
FLNA	35
NID2	35
RBM10	35
TCHH	35
TRPC5	35
RGPD3	35
NLRP8	35
SCN11A	35
UGT2A1	35
PCDHB5	35
FANCM	34
CACNA1I	34
NELL2	34
SETD2	34
CARD11	34
LILRA1	34
MDN1	34
INSRR	34
MAP1B	34
ADAM19	34
ACTRT1	34
PCDHGA5	34
TRPV6	34
RIMBP2	34
MYO3A	34
OR11H1	34
TSIX	34
NCAM1	34
IGSF10	34
VPS13D	34
ATP10B	34
LILRA2	34
PTCHD4	34
LRFN2	34
TRPM1	34
TACC2	34
NID1	34
SPATA31C2	34
NRG3	34
MKRN3	34
PCDHB9	34
HIVEP2	34
PZP	34
PCDHA9	34
TRPM3	34
GABRA4	34
COL9A1	34
RP11-193H5.1	34
OGDHL	34
MYH15	34
RNF213	34
ATP2B3	34
ABCA9	34
LAMA5	33
TEP1	33
CCNB3	33
SEMA3D	33
NRXN2	33
UNC45B	33
RTTN	33
WDR49	33
TKTL2	33
CACNA1A	33
OR2G3	33
PCDHA7	33
OR2G2	33
ANKRD30B	33
SLC26A7	33
GUCY1A2	33
NES	33
FOLH1	33
HHIPL2	33
COL4A6	33
TRIM58	33
PAPPA	33
KIAA1210	33
PLG	33
SLC12A1	33
ABCB11	33
ADAMTS19	33
ITIH5	33
OR4C16	33
DYNC1H1	33
PDE10A	33
TLN2	33
DLC1	33
ZIC1	33
ZDBF2	33
LAMC3	33
DNAH2	33
OLFML2B	33
PDE3A	33
KCNA5	33
TRIM51HP	33
KIAA2022	33
EGFLAM	33
PCDHA10	32
ANKS1B	32
PARD3B	32
FAM171A1	32
DPP10	32
FHOD3	32
CTAGE11P	32
CACNA1S	32
MAGEB6	32
RGS7	32
FCRL3	32
NRAP	32
FREM2	32
KCNK2	32
BRAF	32
PTPRH	32
ARHGAP36	32
ZNF98	32
TRPM2	32
OR2W5	32
PREX2	32
IL7R	32
DLG2	32
SLC17A6	32
MTCL1	32
CACNA1F	32
TENM4	32
SLITRK6	32
OR4A5	32
TFAP2D	32
POLQ	32
LRP4	32
CYP11B2	32
CNTN3	32
NLRP11	32
MKI67	32
TLL2	32
BCHE	32
GRIA4	32
RANBP2	32
NXF5	32
OR5T3	32
PLCE1	32
IGKC	31
SDK2	31
CHD6	31
DSG1	31
RAG1	31
FCRL1	31
XKR4	31
SEMA3A	31
TECTA	31
OR6K2	31
HECTD4	31
LTBP2	31
SLCO5A1	31
FAM71B	31
AGMO	31
KIR3DL1	31
PDZRN4	31
PCDH7	31
OR5D16	31
UNC5C	31
BRINP1	31
SLC6A5	31
CD163	31
TECRL	31
LAMA3	31
OR8J1	31
FRY	31
RGAG1	31
PCDHA4	31
PCDHGA1	31
COL2A1	31
C6	31
INHBA	31
ADCY5	31
PLCL1	31
MYLK	31
PTPN14	31
SPATA31D5P	31
CDH20	31
ADAM21P1	31
INSC	31
SATB2	31
TNXB	31
GRIK1	31
UGT2B4	31
HOXA3	31
FSIP2	31
OR2L2	31
OR51V1	31
GREB1	31
ZNF257	31
OR4C46	31
LEPR	30
ARID1A	30
LRRC66	30
F13B	30
PSG9	30
AMPH	30
FBN3	30
PSG7	30
NTRK2	30
TAS1R2	30
DNAH1	30
CTTNBP2	30
ADAM2	30
FLT1	30
RBFOX1	30
PCDHGA6	30
LILRB4	30
OR2T1	30
DGKK	30
SALL3	30
OR2G6	30
LRRK1	30
ATP7A	30
ACSM2A	30
AC073869.20	30
SIGLEC1	30
NLRP2	30
GABRG2	30
SCN7A	30
ABCC8	30
TYR	30
CADM3	30
LILRB2	30
ITPR2	30
TMEM200A	30
TBX22	30
OR10G8	30
PSG8	30
DLGAP2	30
OR5D13	30
ROBO4	30
NCAM2	30
ARID2	30
SCN4A	30
AGBL1	30
SPATA31C1	30
SHANK1	30
OR8U1	30
ATP8A2	30
GALNT13	30
CMTR2	30
LVRN	30
IGF2R	30
SLITRK5	30
FBN1	30
MUC2	30
PCK1	30
KCNC2	30
ABCA10	30
GABRG3	29
P2RY10	29
BMPER	29
ANO4	29
TRO	29
HEPHL1	29
COL4A2	29
TEX14	29
CDHR2	29
ARAP2	29
LRRIQ3	29
BCAN	29
SIGLEC10	29
CLCA4	29
KIF5A	29
NLGN1	29
EPB41L3	29
ABCC12	29
ZNF385D	29
APC	29
ABCC9	29
OR2T11	29
PNLIPRP3	29
ADGRL4	29
VAV3	29
CES5A	29
DMXL1	29
OR2M4	29
KRTAP11-1	29
ADAMTS9	29
MAGEC3	29
LRRTM1	29
ADAMTS14	29
BNC2	29
PRG4	29
DACH2	29
PCDHB13	29
GBA3	29
DSP	29
TUBA3C	29
MS4A14	29
TET1	29
LRRC32	29
CHRM3	29
OR14C36	29
ANKRD17	29
PROS1	29
NPHS1	29
OR10Q1	29
DTNA	29
SLC45A2	29
OR5F1	29
UBR5	29
PMFBP1	29
SPATA31E1	29
PCDHGB2	29
VCAM1	29
TPR	29
ITGAM	29
SPAM1	29
FRMPD2	29
PCDHB15	29
OR10Z1	29
WSCD2	29
OR5D18	29
WDR7	29
CNGB3	29
CYP11B1	28
PCDHGB1	28
TIMD4	28
HFM1	28
PRSS1	28
OR2T3	28
TNC	28
OR5T2	28
SLC44A5	28
CASS4	28
COL6A2	28
GAD2	28
TDRD5	28
DOPEY2	28
DOCK4	28
PSKH2	28
SLC27A6	28
OR2T6	28
CASR	28
USH1C	28
SYT10	28
ZNF236	28
ZCCHC5	28
BDP1	28
OR2T34	28
ZBED9	28
ZNF318	28
PASD1	28
KDM5C	28
TRIO	28
C2CD3	28
CD1E	28
RB1	28
SMG1	28
SLC14A2	28
FRYL	28
TGIF2LX	28
SLC22A12	28
LRRK2	28
FNDC1	28
ROBO1	28
PGK2	28
GP2	28
ZNF492	28
OR5D14	28
MICAL3	28
TRPC6	28
OR13G1	28
EDIL3	28
COL25A1	28
ACACB	28
OR4S2	28
GABRQ	28
OR2T2	28
NMUR2	28
SLC25A51P1	28
MAGEC2	27
ATP10D	27
CNKSR2	27
SVIL	27
GRIA2	27
BPTF	27
OR2M7	27
PYHIN1	27
CLSTN2	27
ALPK1	27
GAB4	27
DAB1	27
C7	27
HCRTR2	27
SEMA5B	27
ZFYVE26	27
OR14A16	27
SERPINA3	27
OR2AK2	27
GABRA5	27
RAD51AP2	27
CDH19	27
PDZD2	27
ICE1	27
DIP2C	27
OR8I2	27
SP140	27
RFX6	27
COBL	27
RP11-85G18.6	27
ZNF578	27
ITIH2	27
OR4M1	27
CTCFL	27
HECW2	27
MASP1	27
PLB1	27
SLC6A15	27
COL5A3	27
KCTD8	27
STXBP5L	27
IL1RAPL1	27
GRIK4	27
KANK4	27
CAPN6	27
GPRC6A	27
SLC6A2	27
DZIP3	27
ATP8B4	27
ACKR1	27
KPRP	27
GABRB1	27
SPTBN1	27
KCNK10	27
TGM6	27
KIF1B	27
IL16	27
TRIP12	27
PCDHGA8	27
CWH43	27
NTM	27
OLFM4	27
MAGEL2	27
FAM171B	27
POLE	27
HIVEP3	27
SLC9C2	27
FCRL2	27
EXPH5	27
PCDH19	27
SYT4	27
PEX5L	27
SYNPO2	27
PCNXL2	27
ADCY1	27
OR4K17	27
GPR139	27
ARHGAP32	26
GOLGB1	26
OR4P4	26
COL11A2	26
HTR1A	26
SERPINB3	26
GUCY2F	26
ADAMTS3	26
GLRA2	26
ARHGEF6	26
MED13L	26
NAALAD2	26
WDR17	26
NCOR2	26
DSC3	26
BICC1	26
TSHR	26
FYB	26
C9	26
DOCK3	26
TNS1	26
BNC1	26
CPZ	26
CCKBR	26
OR4N5	26
ATR	26
NRG1	26
MAGI1	26
CPXM2	26
HEATR1	26
POLA1	26
CFAP61	26
CELSR3	26
MYT1	26
ZNF835	26
UNC13A	26
PPARGC1A	26
PPFIA2	26
BCL11A	26
BRCA2	26
REG3G	26
UBA6	26
MROH9	26
CDKN2A	26
ZNF292	26
GRIK3	26
UBE2MP1	26
OR2T27	26
ADCY10	26
SPTBN4	26
POU3F4	26
SPATA31A7	26
PRRC2C	26
ARMC3	26
KIR2DL1	26
ABCA1	26
DLG5	26
TCHHL1	26
NOTCH2	26
GABRA1	26
CTNNA3	26
ROS1	26
SIPA1L1	26
A2ML1	26
PCNX	26
EPG5	26
OR8H2	26
ABCA8	26
MTOR	26
BZRAP1	26
DCSTAMP	26
KIR3DL2	26
KIF21A	26
PCDHA11	26
TUBBP6	26
MUC7	25
ADGRB1	25
PXDN	25
IMPG2	25
ITGAL	25
CCDC80	25
SPTB	25
WDR72	25
GPR50	25
MAP3K19	25
BAZ2B	25
PDILT	25
OR5J2	25
PCDH8	25
NUP205	25
CSPG4	25
SIGLEC12	25
SPEN	25
GOLGA3	25
CFAP54	25
PKD1	25
PTPRN	25
PCDHA12	25
SRRM2	25
TIE1	25
PLXNA2	25
CENPE	25
FLRT2	25
CHD8	25
TDRD6	25
CDH4	25
SELP	25
SLC10A2	25
TOX2	25
OR14I1	25
OR14K1	25
IL21R	25
NUTM1	25
PCDHA13	25
CACNA2D4	25
PEAR1	25
IGSF9B	25
OR6Y1	25
NRP2	25
NUP214	25
OR56A4	25
RP11-478B9.1	25
INPP4B	25
ATP1A4	25
DENND2A	25
GABRA3	25
ARPP21	25
KCND2	25
SZT2	25
FZD10	25
ROBO3	25
OR6N2	25
NRK	25
KIF19	25
KIRREL2	25
ITPR3	25
PCDHGB3	25
SULF2	25
TBX18	25
OTOA	25
ADNP2	25
ARHGEF11	25
DACH1	25
SLIT1	25
GALNTL6	25
NLRC5	25
ZFHX3	25
SNRNP200	25
USP6	25
SCN8A	25
ZNF735	25
NINL	25
ATP1A2	25
ZSCAN1	25
ZSCAN4	25
NOS2	25
TRPC7	25
KIAA1551	25
SLC4A1	25
XRCC6P5	25
DRD5	25
HDAC4	25
HTR1E	25
GCN1L1	25
LMX1A	25
PKP2	25
OR10J3	25
EVC2	25
PALLD	24
CREBBP	24
OR4Q3	24
CNGA2	24
PHF3	24
TRIOBP	24
A2M	24
MGAT5B	24
OR5W2	24
PIEZO2	24
SLC5A7	24
PSG5	24
PCDHA8	24
OR8H1	24
ACSM2B	24
HECTD1	24
SLCO1B1	24
FGD5	24
PCDHGB5	24
LAMB3	24
TMEM2	24
XIRP1	24
FLT4	24
TBX5	24
MAGEA11	24
UGT2B11	24
XDH	24
PLXNB2	24
DPYS	24
SIPA1L3	24
SLC1A6	24
ERN2	24
DPY19L2	24
GLI1	24
ZNF733P	24
RIF1	24
MADD	24
NOL4	24
POU6F2	24
CD109	24
PAX4	24
PIKFYVE	24
FMO1	24
MYOF	24
GPC6	24
EYA1	24
MYO3B	24
CROCC	24
KMT2A	24
GALNT14	24
UMOD	24
ZBBX	24
ZNF658	24
ADAM29	24
MROH7	24
GHR	24
SV2A	24
AEBP1	24
CADM2	24
DCLK1	24
TBX15	24
SLC4A10	24
KCNB1	24
RXFP1	24
COL21A1	24
PCNT	24
PIK3CA	24
IGFN1	24
NXF3	24
POTEG	24
PTCHD3	24
GPC5	24
SORL1	24
GTF2IRD2P1	24
SETX	24
POTEC	24
TRIM29	24
PSG11	24
CFHR4	24
DDI1	24
ZSWIM2	24
ATG2B	24
CHAT	24
TRIM42	24
CLCA2	24
KIAA0556	24
OR5T1	24
PSG2	24
UGT2B28	24
OR10G9	24
FN1	24
DACT1	24
DLGAP1	24
SLC22A16	24
CAD	24
ADGRE1	24
GRIA3	24
AGL	24
ANKFN1	24
MET	24
OR4N2	24
PALD1	24
MSH4	24
OR2L3	23
NPAS3	23
KCNMA1	23
SHPRH	23
EYA4	23
OR5A1	23
KRTAP24-1	23
PDE1A	23
DDR2	23
SLC17A4	23
CDX4	23
ATP12A	23
CALCR	23
ZNF33A	23
OR4D6	23
C2orf78	23
PHLDB2	23
NPR3	23
GLDC	23
SV2C	23
PTPRK	23
CNTN2	23
C5orf42	23
SERPINA9	23
MUC3A	23
USP34	23
ATP7B	23
ADAMTS17	23
ZZEF1	23
IL18RAP	23
DPYD	23
PHEX	23
UTRN	23
NUP210	23
PABPC5	23
ELMO1	23
SIRPG	23
RAPGEF2	23
PSG10P	23
RTN1	23
ZNF711	23
DOCK11	23
RBM19	23
ADAM23	23
HAS2	23
COL20A1	23
MARCO	23
ANKRD33	23
KCNQ2	23
OR2B11	23
RP11-407N17.3	23
GALNT8	23
TTBK1	23
GJA8	23
PRKCG	23
BACH2	23
MYOCD	23
C2orf16	23
MAATS1	23
OR5M3	23
RASGRF2	23
SERPINB4	23
TRBC2	23
JMJD1C	23
STON2	23
OR10AG1	23
ARSF	23
PIWIL1	23
CACNA2D3	23
COL27A1	23
IGSF22	23
IMPG1	23
BCOR	23
CNTN4	23
FGA	23
BTK	23
PTPRO	23
USP9X	23
ANO5	23
PCSK5	23
GPR149	23
PRRC2B	23
WNK1	23
IFT172	23
FLT3	23
NOD2	23
PDE4DIP	23
CEP170	22
PRKD1	22
CCDC88A	22
IL1RAPL2	22
OR10G7	22
NCOA6	22
CORIN	22
TMPRSS11E	22
OR4C13	22
DRD2	22
OR10X1	22
MPPED2	22
2021-03-11	22
ITSN1	22
PLXNA3	22
AXDND1	22
SYCE1	22
CSF1R	22
LRRN2	22
WNK3	22
MORC1	22
RGS22	22
PCDH9	22
ARHGAP15	22
CD5L	22
EBF3	22
OR4D11	22
SLC12A9	22
MPO	22
CACNB2	22
SLCO6A1	22
MMP2	22
CYP26B1	22
HERC2P3	22
GDF10	22
SIM1	22
ARID1B	22
CNOT1	22
VWA3B	22
PCDHB1	22
ASCC3	22
NEBL	22
VGLL3	22
ESRRG	22
SLC12A2	22
POP1	22
RP11-707M1.1	22
ZC3H13	22
ZIM3	22
IGDCC4	22
KCNA6	22
CPAMD8	22
ZNF667	22
OR5AS1	22
ABCA4	22
RET	22
KCNS2	22
OR6B1	22
NCAPD3	22
DIO2	22
ACSS3	22
MARK1	22
KCNJ2	22
PCDHGA9	22
COL17A1	22
SIGLEC8	22
PTPN13	22
FOXG1	22
IRS1	22
ARHGAP6	22
CACNG3	22
APBA2	22
TNRC6A	22
SLC26A3	22
C8A	22
SLC17A3	22
TSHZ1	22
CACNA1G	22
MYO15A	22
ATP11C	22
SLC24A2	22
PCDHGA7	22
XKR7	22
DNER	22
DCX	22
TRIML2	22
ARHGAP21	22
MAGEB1	22
SFMBT2	22
HOXB3	22
TFAP2B	22
LUZP2	22
ADAM12	22
MAGEB4	22
DDX26B	22
BMS1	22
URB2	22
AHCTF1	22
TRIM49C	22
PSG4	22
AOX1	22
ARMC5	22
ZFC3H1	22
GPR101	22
KIAA0100	22
FAM179B	21
PAX1	21
PLEKHG4B	21
ATP10A	21
BEND2	21
ENOX1	21
CA10	21
OR10K1	21
NPAS4	21
PCDHGB4	21
ALDH1L1	21
MGAT4C	21
TTI1	21
HNF4A	21
PRDM14	21
ANKRD44	21
CYLC1	21
DNMT3A	21
OR5I1	21
STAB1	21
POTEA	21
CYYR1	21
HS3ST5	21
LHX8	21
GBP4	21
AUTS2	21
HTT	21
NIPBL	21
BTAF1	21
CCDC73	21
RIMS1	21
HCFC1	21
ABCC3	21
AKAP4	21
VIT	21
SEMA6A	21
PLCG2	21
PDCD11	21
ZGRF1	21
FCRL4	21
NPY5R	21
ERCC6	21
OR56A3	21
LRBA	21
AC090825.1	21
PPP1R16B	21
CACNA1H	21
ABL2	21
DYNC1I1	21
MNDA	21
OR10R2	21
SSTR4	21
COL4A4	21
KCNT1	21
SCN9A	21
MEFV	21
POF1B	21
GPR45	21
ARFGEF1	21
KCND3	21
PDE6B	21
DNAI2	21
C10orf71	21
NCKAP1L	21
RGS12	21
RREB1	21
SLC32A1	21
SLCO1C1	21
FGF13	21
MC5R	21
MC3R	21
BTBD11	21
PRAME	21
PTGS1	21
CDH22	21
PSG1	21
SH3TC2	21
GPR179	21
TMPRSS11F	21
RP11-551L14.1	21
ZNF365	21
SHANK2	21
CPXM1	21
GPR156	21
TIAM2	21
OR10W1	21
KIAA1462	21
ZNF229	21
SCG2	21
KIR2DL4	21
SYNE3	21
KLHL38	21
CHST1	21
NLRP1	21
EDARADD	21
OR1S2	21
ITGAE	21
OR4A47	21
STAG3	21
BRIP1	21
HERC1	21
SLC7A14	21
BRCA1	21
OR51D1	21
MBD5	21
RFWD2	21
OR10J1	21
CNBD1	21
LAMC1	21
OR8K1	21
AGRN	21
OR4K13	21
RAB3GAP2	21
SOX6	21
ZNF648	21
SERPINA5	21
DLGAP4	21
HK3	21
ZNF638	21
ZNF304	21
CADPS	21
DSC1	21
NPC1L1	21
TINAG	21
NOTCH1	21
TRPM8	21
TTLL7	21
ZNF462	21
TLR7	21
IGKV1D-16	21
NTRK1	21
SMARCA1	21
HIVEP1	21
POLR3A	21
NPY2R	21
NLRP9	21
GIMAP8	21
USP26	21
PCDH20	21
OR5R1	21
PTPRF	20
PRMT8	20
OR10S1	20
CFAP74	20
SLC5A1	20
GNAS	20
HPSE2	20
SOX5	20
SLC30A10	20
SRGAP1	20
CLEC4F	20
FCAR	20
TPH2	20
OR51Q1	20
P2RY8	20
TAS2R1	20
CR2	20
ADGRA3	20
RPL10L	20
EPRS	20
NSD1	20
DIAPH3	20
ZFP64	20
ANO2	20
OR2A2	20
SLC7A13	20
SALL4	20
OR5B3	20
GPR141	20
ZNF107	20
TACR3	20
ADAMTS7	20
ZSCAN5B	20
KNTC1	20
OR6N1	20
NOVA1	20
CFAP58	20
RPE65	20
SLC5A12	20
ZNF407	20
MYOM3	20
MCF2	20
GALNT15	20
EPPK1	20
PSG3	20
ERCC5	20
PAX2	20
CCDC40	20
PLD1	20
BRDT	20
OR4K2	20
LZTS1	20
LRRTM3	20
SIGLEC5	20
KYNU	20
AMOT	20
SLC5A8	20
LINGO2	20
USP31	20
DAB2	20
TMTC3	20
PRAMEF4	20
PDE6A	20
ZNF217	20
ATP4A	20
EIF4G3	20
CFAP46	20
FOLH1B	20
HTR5A	20
KRT5	20
TRPC3	20
TRIM9	20
CTNNB1	20
TUBB8	20
PRSS55	20
PLA2G4A	20
ABCA6	20
ARFGEF2	20
RNF17	20
CMKLR1	20
KIR3DL3	20
ENPEP	20
TMPRSS11A	20
TAS2R41	20
DCLK3	20
TRANK1	20
LY9	20
OLFM3	20
DSC2	20
ALS2	20
OR52K2	20
SON	20
SPTAN1	20
ADGRF4	20
VEGFC	20
KIF4A	20
PIK3AP1	20
GRIA1	20
MEGF8	20
MPDZ	20
RPH3A	20
CDHR1	20
WT1	20
LRRN3	20
PRAMEF15	20
IGF2BP1	20
E2F7	20
ZNF677	20
OR2A25	20
ABI3BP	20
UTP20	20
OR11L1	20
CHRNA1	20
KCNH2	20
DLGAP3	20
SPG11	20
ZIM2	20
OR8K3	20
MEPE	20
OR52R1	20
DSEL	20
CRISPLD1	20
ESRRB	20
C2orf71	20
SLC6A17	20
NFATC2	20
LDLRAD4	20
TTK	20
PROX1	20
ALG10	20
SPTBN2	20
AMY2B	20
ABCA7	20
BTN2A3P	19
CELSR2	19
GRM6	19
OR2D3	19
PTCH1	19
DDX60	19
PGM5	19
SHROOM4	19
SYT9	19
IRX1	19
ABCC1	19
PLEKHA7	19
GPR85	19
ZNF496	19
TBX3	19
OR52J3	19
ILDR2	19
KRT6B	19
NCOA1	19
CYP4F8	19
TAF1	19
LRGUK	19
ZNF382	19
AHSG	19
SGCZ	19
SRGAP3	19
KCNH6	19
LILRA4	19
MYO9A	19
CABS1	19
CILP2	19
KIAA1217	19
PTPRR	19
MAGEE1	19
LGR6	19
CDH17	19
ASIC2	19
OPRK1	19
SLX4	19
RPTN	19
DOCK7	19
GPR174	19
OR6T1	19
RFX4	19
NOBOX	19
BAGE2	19
DIAPH2	19
PPP2R2C	19
ITGB8	19
NFAT5	19
CDC42BPA	19
PPEF2	19
AKAP13	19
LDB2	19
MAP1A	19
GPR148	19
CCKAR	19
ZNF592	19
MGAT3	19
ZNF761	19
ITGBL1	19
EFHB	19
Unknown	19
YLPM1	19
DOCK5	19
PRKG1	19
CSPP1	19
CSF2RB	19
MME	19
LARGE	19
NHS	19
DRD1	19
ATP13A5	19
ZC3H12B	19
ZNF560	19
RXRG	19
SERPINA12	19
ABCG5	19
THOC2	19
AC073310.4	19
ADGRG7	19
OR51E2	19
MAMLD1	19
TGM4	19
COL9A3	19
SEL1L2	19
CIT	19
ADAMTS1	19
FAM21C	19
ZBTB20	19
ADGRD1	19
KIF17	19
AOAH	19
SYTL2	19
PIK3R4	19
WBP11P1	19
ENPP2	19
ZPLD1	19
CCER1	19
ABCB4	19
SLC18A3	19
SYCP2	19
UBE4B	19
KDM4C	19
ABCD2	19
KDM3B	19
BOC	19
PIK3C2B	19
CCDC150	19
ASIC4	19
ACSL6	19
ITPR1	19
SIGLEC9	19
KIAA2026	19
KCNK13	19
PCOLCE2	19
RB1CC1	19
HEATR5B	19
PSME4	19
OR8K5	19
RC3H2	19
TRPM4	19
KLK2	19
UNC5B	19
OR5M9	19
SPATA18	19
COL16A1	19
C1orf94	19
RASAL2	19
OR6K3	19
INTS1	19
DIP2A	19
EDNRB	19
PROKR2	19
LAMP5	19
OR10A2	19
SLC9A9	19
ABCA5	19
LPAR4	19
KLHL13	19
CRB2	19
SNRPN	19
CEP128	19
PSG6	19
HRH2	19
RGS18	19
PKP4	19
GPRASP2	19
CACNA1D	19
TANC1	19
BRSK1	19
ANKRD12	19
FRG2C	19
PRDM16	19
ITK	19
RAPGEF6	19
ACTC1	19
TAF3	19
MED13	19
PLCH1	19
PEAK1	19
FLI1	19
FAM83C	19
FSCN3	19
NFRKB	19
ACACA	19
CNTN6	19
SMAD4	19
MYH9	18
CHRND	18
BCL11B	18
WDR64	18
GBP6	18
KRT6A	18
MYBPC1	18
CD22	18
HDC	18
IGSF3	18
HOXD3	18
TF	18
WWC3	18
TNKS1BP1	18
CYP4F2	18
ZNF827	18
PIGO	18
AIFM1	18
GPRASP1	18
ZCCHC16	18
UGT3A2	18
AIM1L	18
PARD3	18
ST8SIA6	18
PPRC1	18
EPHA8	18
KIAA1429	18
MEOX2	18
ZNF91	18
PDGFRB	18
OR4L1	18
PGBD1	18
FASN	18
SPTBN5	18
MYO10	18
IQGAP3	18
ADAMTS15	18
OR11H12	18
ABCG4	18
STARD8	18
NIN	18
AKAP12	18
ANKRD26	18
CCDC170	18
HELZ2	18
PLXNB3	18
PDE11A	18
CD1B	18
MYF5	18
TTC12	18
ABCC4	18
EFCAB5	18
ADAMTSL2	18
RAB11FIP1	18
CFAP43	18
RPTOR	18
WIPF1	18
IFI16	18
TLR8	18
KCNA2	18
LUM	18
DOCK9	18
SULF1	18
TAF4	18
NOX4	18
BPI	18
IL1RL1	18
CEP152	18
OR5H15	18
SLC9A2	18
STAG2	18
FRMD7	18
TBX20	18
OR10K2	18
ZCCHC11	18
PTGER3	18
CAMSAP2	18
OFD1	18
CELSR1	18
[truncated: 16,500 more rows]
